# Supplementary material for: Population-based statistical inference for temporal sequence of somatic mutations in cancer genomes
Source: BMC Med Genomics. 2018 Apr 20;11(Suppl 2):29. doi: 10.1186/s12920-018-0352-z (PMC5918460; doi:10.1186/s12920-018-0352-z)
Supplement: Supplementary file 1 — Table S1. SCORE-CO for the pair of genes in each tumor type. (XLSX 696 kb) [file 12920_2018_352_MOESM1_ESM.xlsx]

## Sheet: TableS1
	Supplementary Table S1. SCORE-CO for the pair of genes in each tumor type
	Tumor type	Gene Pair		SCORE(CO)
	BLCA	TP53	MUC16	0.188889
	BLCA	TP53	ARID1A	0.122222
	BLCA	ZNF624	MYPOP	0.177778
	BLCA	ZNF624	GPAT2	0.177778
	BLCA	ZNF624	POGLUT1	0.177778
	BLCA	ZNF624	MROH8	0.177778
	BLCA	ZNF624	C12orf55	0.177778
	BLCA	ZNF624	B3GNT3	0.177778
	BLCA	ZNF624	C11orf35	0.177778
	BLCA	ZNF624	ZP4	0.177778
	BLCA	ZNF624	ESRP2	0.177778
	BLCA	ZNF624	NOL12	0.177778
	BLCA	ZNF624	SIRPG	0.177778
	BLCA	ZNF624	STRA8	0.177778
	BLCA	ZNF624	LRRC6	0.177778
	BLCA	ZNF624	MON2	0.177778
	BLCA	ZNF624	SETD4	0.177778
	BLCA	ZNF624	ADRA1A	0.177778
	BLCA	ZNF624	RP11-795F19.5	0.177778
	BLCA	ZNF624	EIF4G1	0.177778
	BLCA	ZNF624	ETNPPL	0.177778
	BLCA	ZNF624	DBF4	0.177778
	BLCA	ZNF624	ULBP1	0.177778
	BLCA	ZNF624	MYO15A	0.177778
	BLCA	ZNF624	EEF1D	0.177778
	BLCA	ZNF624	CH25H	0.177778
	BLCA	ZNF624	MTRF1	0.177778
	BLCA	ZNF624	HR	0.177778
	BLCA	ZNF624	ZNF75A	0.177778
	BLCA	ZNF624	SULT1C2	0.177778
	BLCA	ZNF624	LRIT1	0.177778
	BLCA	ZNF624	ITGA4	0.177778
	BLCA	ZNF624	KHDRBS2	0.177778
	BLCA	ZNF624	YTHDF3	0.177778
	BLCA	ZNF624	EP400	0.177778
	BLCA	ZNF624	PTGDR	0.177778
	BLCA	ZNF624	LAMB2	0.177778
	BLCA	ZNF624	DHX37	0.177778
	BLCA	ZNF624	KRTAP4-9	0.177778
	BLCA	ZNF624	WDR41	0.177778
	BLCA	ZNF624	ZBTB5	0.177778
	BLCA	ZNF624	DDX53	0.177778
	BLCA	ZNF624	MT1H	0.177778
	BLCA	ZNF624	RBM33	0.177778
	BLCA	ZNF624	GRM3	0.177778
	BLCA	ZNF624	TECTA	0.177778
	BLCA	ZNF624	EPHB3	0.177778
	BLCA	ZNF624	EEA1	0.188889
	BLCA	ZNF624	RAB3GAP2	0.177778
	BLCA	ZNF624	C1orf56	0.177778
	BLCA	ZNF624	DDC	0.177778
	BLCA	ZNF624	FGF3	0.177778
	BLCA	ZNF624	MYO5A	0.177778
	BLCA	ZNF624	IVD	0.177778
	BLCA	ZNF624	ST8SIA3	0.177778
	BLCA	ZNF624	USP53	0.177778
	BLCA	ZNF624	PRDM4	0.177778
	BLCA	ZNF624	STK33	0.177778
	BLCA	ZNF624	PDZD2	0.177778
	BLCA	ZNF624	EFCAB4B	0.177778
	BLCA	ZNF624	ZNF500	0.177778
	BLCA	ZNF624	BTBD7	0.177778
	BLCA	ZNF624	OR1J1	0.177778
	BLCA	ZNF624	ADSS	0.177778
	BLCA	ZNF624	PRKDC	0.188889
	BLCA	ZNF624	POLE	0.177778
	BLCA	ZNF624	CSMD1	0.177778
	BLCA	ZNF624	MTIF2	0.177778
	BLCA	ZNF624	ADAM30	0.177778
	BLCA	ZNF624	OLFM4	0.177778
	BLCA	ZNF624	CCDC181	0.177778
	BLCA	ZNF624	MXD4	0.177778
	BLCA	ZNF624	OR52N4	0.177778
	BLCA	ZNF624	SOSTDC1	0.177778
	BLCA	ZNF624	HCFC1R1	0.177778
	BLCA	ZNF624	NLRP9	0.177778
	BLCA	ZNF624	MARK4	0.177778
	BLCA	ZNF624	FANCE	0.177778
	BLCA	ZNF624	RABEP2	0.177778
	BLCA	ZNF624	CTD-2349B8.1	0.177778
	BLCA	ZNF624	FBXO25	0.177778
	BLCA	ZNF624	MTO1	0.177778
	BLCA	ZNF624	C3	0.177778
	BLCA	ZNF624	MAPK9	0.177778
	BLCA	ZNF624	DIDO1	0.188889
	BLCA	ZNF624	RBM14	0.177778
	BLCA	ZNF624	MYLK2	0.177778
	BLCA	ZNF624	HMGA1	0.177778
	BLCA	ZNF624	FERMT2	0.177778
	BLCA	ZNF624	OR6C6	0.177778
	BLCA	ZNF624	ARFGEF2	0.177778
	BLCA	ZNF624	ADAM22	0.177778
	BLCA	ZNF624	CDCA7L	0.177778
	BLCA	ZNF624	MAPK8IP1	0.177778
	BLCA	ZNF624	TYW3	0.177778
	BLCA	ZNF624	LARGE	0.177778
	BLCA	ZNF624	ARNT	0.177778
	BLCA	ZNF624	TAAR8	0.177778
	BLCA	ZNF624	CCDC110	0.188889
	BLCA	ZNF624	A2ML1	0.177778
	BLCA	ZNF624	PHF20L1	0.177778
	BLCA	ZNF624	TBC1D16	0.177778
	BLCA	ZNF624	STEAP4	0.177778
	BLCA	ZNF624	HARBI1	0.177778
	BLCA	ZNF624	AUTS2	0.188889
	BLCA	ZNF624	CPAMD8	0.177778
	BLCA	ZNF624	LOH12CR1	0.177778
	BLCA	ZNF624	SLC33A1	0.177778
	BLCA	ZNF624	FRMD4A	0.177778
	BLCA	ZNF624	HIST1H2AI	0.177778
	BLCA	ZNF624	ADAM19	0.177778
	BLCA	ZNF624	TRPA1	0.188889
	BLCA	ZNF624	CD248	0.177778
	BLCA	ZNF624	ACCS	0.177778
	BLCA	ZNF624	PNLIPRP3	0.177778
	BLCA	ZNF624	TSR1	0.177778
	BLCA	ZNF624	PLCXD2	0.177778
	BLCA	ZNF624	DNASE2	0.177778
	BLCA	ZNF624	VIPR2	0.177778
	BLCA	ZNF624	C9orf64	0.177778
	BLCA	ZNF624	EYA2	0.177778
	BLCA	ZNF624	SLC9A4	0.177778
	BLCA	ZNF624	KLRC3	0.177778
	BLCA	ZNF624	OR52E2	0.177778
	BLCA	ZNF624	CLASP1	0.177778
	BLCA	ZNF624	HLA-DRA	0.177778
	BLCA	ZNF624	ACAP3	0.177778
	BLCA	ZNF624	CTAG2	0.177778
	BLCA	ZNF624	SFSWAP	0.177778
	BLCA	ZNF624	TTBK2	0.177778
	BLCA	ZNF624	SASH1	0.177778
	BLCA	ZNF624	DDX21	0.177778
	BLCA	ZNF624	ACTB	0.177778
	BLCA	ZNF624	ZPLD1	0.177778
	BLCA	ZNF624	BAAT	0.177778
	BLCA	ZNF624	MLK4	0.177778
	BLCA	ZNF624	TFAP2A	0.177778
	BLCA	ZNF624	COQ6	0.177778
	BLCA	MACF1	TP53	0.122222
	BLCA	MACF1	TTN	0.133333
	BLCA	TTN	BIRC6	0.188889
	BLCA	TTN	MKI67	0.122222
	BLCA	TTN	PDGFRA	0.133333
	BLCA	TTN	HECTD1	0.122222
	BLCA	TTN	SVIL	0.122222
	BLCA	TTN	USH2A	0.144444
	BLCA	TTN	ZFHX4	0.266667
	BLCA	TTN	KIAA2018	0.166667
	BLCA	TTN	NEB	0.133333
	BLCA	TTN	HRNR	0.133333
	BLCA	TTN	CSMD2	0.133333
	BLCA	TTN	CSMD3	0.155556
	BLCA	TTN	PIK3CA	0.277778
	BLCA	TTN	TCHH	0.122222
	BLCA	TTN	LRFN5	0.122222
	BLCA	TTN	SYNE1	0.233333
	BLCA	TTN	NLRC5	0.122222
	BLCA	TTN	HMCN1	0.2
	BLCA	TTN	CAD	0.133333
	BLCA	TTN	CREBBP	0.133333
	BLCA	TTN	FLG2	0.133333
	BLCA	TTN	DIDO1	0.133333
	BLCA	TTN	APOB	0.122222
	BLCA	TTN	HECTD4	0.155556
	BLCA	TTN	NAA25	0.133333
	BLCA	TTN	EIF3A	0.122222
	BLCA	TTN	RYR2	0.155556
	BLCA	TTN	TNXB	0.133333
	BLCA	TTN	CADPS	0.122222
	BLCA	TTN	MICAL2	0.122222
	BLCA	TTN	MED13	0.133333
	BLCA	TTN	PCLO	0.122222
	BLCA	TTN	GCC2	0.166667
	BLCA	TTN	SPTAN1	0.133333
	BLCA	TTN	VPS13D	0.122222
	BLCA	TTN	TRPM6	0.122222
	BLCA	TTN	UBR4	0.144444
	BLCA	TTN	FGA	0.122222
	BLCA	TTN	FAM179B	0.133333
	BLCA	TTN	KMT2C	0.122222
	BLCA	TTN	ERBB3	0.133333
	BLCA	TTN	TRIO	0.133333
	BLCA	TTN	SPIDR	0.122222
	BLCA	TTN	KMT2D	0.266667
	BLCA	TTN	PCDH15	0.122222
	BLCA	TTN	CELSR3	0.122222
	BLCA	TTN	DSP	0.166667
	BLCA	TTN	SORCS1	0.133333
	BLCA	TTN	TPR	0.122222
	BLCA	TTN	KDM6A	0.144444
	BLCA	TTN	MUC16	0.355556
	BLCA	TTN	SYNE2	0.133333
	BLCA	TTN	EP300	0.122222
	BLCA	TTN	LPA	0.122222
	BLCA	TTN	TRANK1	0.122222
	BLCA	TTN	DMXL2	0.133333
	BLCA	TTN	DNAH3	0.122222
	BLCA	TTN	TP53	0.477778
	BLCA	TTN	COL7A1	0.122222
	BLCA	TTN	EIF4G3	0.133333
	BLCA	TTN	TECTA	0.155556
	BLCA	TTN	ARID1A	0.133333
	BLCA	TTN	RPS6KC1	0.144444
	BLCA	TTN	FRY	0.166667
	BLCA	TTN	SCN1A	0.122222
	BLCA	TTN	PDE4DIP	0.2
	BLCA	TTN	GOLGB1	0.133333
	BLCA	TTN	ATP6V0A1	0.133333
	BLCA	TTN	HECW2	0.122222
	BLCA	TTN	FAT4	0.144444
	BLCA	TTN	AHNAK2	0.155556
	BLCA	TTN	ZNF507	0.122222
	BLCA	FAT4	C2CD3	0.122222
	BLCA	FAT4	DNAH17	0.133333
	BLCA	FAT4	SESN1	0.133333
	BLCA	FAT4	SYTL2	0.122222
	BLCA	FAT4	SORCS1	0.133333
	BLCA	FAT4	PPP2R3A	0.122222
	BLCA	FAT4	NUP85	0.133333
	BLCA	FAT4	IKBKB	0.122222
	BLCA	FAT4	CSMD3	0.122222
	BLCA	FAT4	DOCK9	0.122222
	BLCA	FAT4	PKP2	0.122222
	BLCA	FAT4	CHAT	0.133333
	BLCA	FAT4	DSCAM	0.133333
	BLCA	FAT4	MYOF	0.133333
	BLCA	FAT4	PAN2	0.144444
	BLCA	FAT4	NCAN	0.122222
	BLCA	FAT4	PIK3CA	0.144444
	BLCA	FAT4	FAM208B	0.133333
	BLCA	FAT4	FNDC1	0.122222
	BLCA	FAT4	IGSF10	0.133333
	BLCA	FAT4	RELN	0.122222
	BLCA	FAT4	ZNF646	0.155556
	BLCA	FAT4	RIMS2	0.144444
	BLCA	FAT4	N4BP2	0.122222
	BLCA	FAT4	KMT2C	0.155556
	BLCA	FAT4	ASH1L	0.155556
	BLCA	FAT4	IDH1	0.144444
	BLCA	FAT4	MUC6	0.122222
	BLCA	FAT4	VEZF1	0.122222
	BLCA	FAT4	HEXIM1	0.133333
	BLCA	FAT4	LTF	0.133333
	BLCA	FAT4	SEC24B	0.122222
	BLCA	FAT4	TOB1	0.122222
	BLCA	FAT4	EIF4G3	0.122222
	BLCA	FAT4	SRRM2	0.133333
	BLCA	FAT4	CCDC88A	0.133333
	BLCA	FAT4	PSG3	0.133333
	BLCA	FAT4	SLFN5	0.122222
	BLCA	MUC16	KMT2C	0.122222
	BLCA	MUC16	MKI67	0.144444
	BLCA	MUC16	RPS6KC1	0.133333
	BLCA	MUC16	ZFHX4	0.144444
	BLCA	MUC16	RYR2	0.177778
	BLCA	MUC16	BIRC6	0.166667
	BLCA	MUC16	MYLK3	0.133333
	BLCA	MUC16	SPTA1	0.144444
	BLCA	MUC16	DMXL1	0.122222
	BLCA	MUC16	KDM6A	0.133333
	BLCA	MUC16	SCN1A	0.144444
	BLCA	MUC16	SMARCA4	0.122222
	BLCA	MUC16	FGFR3	0.144444
	BLCA	MUC16	UBR4	0.144444
	BLCA	FLG	TTN	0.122222
	BRCA	DMD	PIK3CA	0.0150068
	BRCA	TP53	MUC16	0.0204638
	BRCA	TP53	MUC4	0.0150068
	BRCA	TP53	USH2A	0.0177353
	BRCA	TP53	PIK3CA	0.0545703
	BRCA	PIK3CA	MUC17	0.0150068
	BRCA	PIK3CA	CDH1	0.0150068
	BRCA	PIK3CA	MAP3K1	0.0150068
	BRCA	PIK3CA	CACNA1E	0.0150068
	BRCA	PIK3CA	NCOR1	0.0190996
	BRCA	RYR2	PIK3CA	0.0231924
	BRCA	NEB	PIK3CA	0.0150068
	BRCA	MUC4	MUC12	0.0150068
	BRCA	XIRP2	TTN	0.0177353
	BRCA	SYNE1	PIK3CA	0.0150068
	BRCA	MUC16	RYR2	0.0150068
	BRCA	MUC16	MYH9	0.0150068
	BRCA	MUC16	APOB	0.0177353
	BRCA	MUC16	DNAH11	0.0163711
	BRCA	MUC16	PIK3CA	0.0259209
	BRCA	MUC16	HUWE1	0.0150068
	BRCA	MUC12	RPN1	0.0163711
	BRCA	MUC12	TBCEL	0.0163711
	BRCA	MUC12	TM7SF3	0.0163711
	BRCA	MUC12	TNFSF15	0.0163711
	BRCA	MUC12	TCP10	0.0163711
	BRCA	MUC12	TSPAN14	0.0163711
	BRCA	MUC12	PSMD3	0.0163711
	BRCA	MUC12	RAB6C	0.0163711
	BRCA	MUC12	P4HA2	0.0163711
	BRCA	MUC12	MUC20	0.0190996
	BRCA	MUC12	WRNIP1	0.0163711
	BRCA	MUC12	ZNF492	0.0163711
	BRCA	MUC12	WDR69	0.0163711
	BRCA	MUC12	TCP10L2	0.0163711
	BRCA	MUC12	ZSCAN5C	0.0163711
	BRCA	MUC12	SEMA4G	0.0163711
	BRCA	MUC12	NUP153	0.0163711
	BRCA	MUC12	TRGV5	0.0163711
	BRCA	MUC12	RAD21L1	0.0218281
	BRCA	MUC12	SGCA	0.0190996
	BRCA	MUC12	OR10Q1	0.0190996
	BRCA	MUC12	POU5F1B	0.0177353
	BRCA	MUC12	DDIT4L	0.0163711
	BRCA	MUC12	TBC1D3P5	0.0163711
	BRCA	MUC12	YPEL4	0.0163711
	BRCA	MUC12	ZYG11A	0.0163711
	BRCA	MUC12	TRGJ2	0.0163711
	BRCA	MUC12	ZBED4	0.0177353
	BRCA	MUC12	TRIM49B	0.0163711
	BRCA	MUC12	SSC5D	0.0177353
	BRCA	MUC12	SP1	0.0163711
	BRCA	MUC12	OR4N4	0.0163711
	BRCA	MUC12	SLC25A23	0.0163711
	BRCA	MUC12	NPY2R	0.0163711
	BRCA	MUC12	SLFN12	0.0163711
	BRCA	MUC12	PABPC4L	0.0163711
	BRCA	MUC12	RGPD4	0.0163711
	BRCA	MUC12	SCMH1	0.0163711
	BRCA	MUC12	OR1A1	0.0163711
	BRCA	MUC12	NPIPL3	0.0163711
	BRCA	MUC12	SYCP1	0.0163711
	BRCA	MUC12	PYY	0.0163711
	BRCA	MUC12	TJP1	0.0163711
	BRCA	MUC12	VWDE	0.0163711
	BRCA	MUC12	ZNF98	0.0163711
	BRCA	MUC12	SPAG16	0.0163711
	BRCA	MUC12	SLC16A6	0.0163711
	BRCA	MUC12	PRAMEF4	0.0163711
	BRCA	MUC12	OR4M2	0.0163711
	BRCA	MUC12	RBM20	0.0163711
	BRCA	MUC12	OR2B3	0.0163711
	BRCA	MUC12	TIMM23	0.0163711
	BRCA	MUC12	ZNF397	0.0163711
	BRCA	FLG	PIK3CA	0.0163711
	BRCA	FLG	TP53	0.0177353
	BRCA	TTN	BPTF	0.0150068
	BRCA	TTN	DNAH14	0.0177353
	BRCA	TTN	DNAH10	0.0177353
	BRCA	TTN	DNAH11	0.0368349
	BRCA	TTN	USH2A	0.0381992
	BRCA	TTN	ZDBF2	0.0163711
	BRCA	TTN	SVEP1	0.0177353
	BRCA	TTN	HUWE1	0.0245566
	BRCA	TTN	PRUNE2	0.0204638
	BRCA	TTN	RAPGEF6	0.0163711
	BRCA	TTN	DMGDH	0.0150068
	BRCA	TTN	WWP2	0.0150068
	BRCA	TTN	TXNDC5	0.0163711
	BRCA	TTN	JMJD1C	0.0163711
	BRCA	TTN	SEMA4F	0.0163711
	BRCA	TTN	COL11A1	0.0150068
	BRCA	TTN	PLVAP	0.0163711
	BRCA	TTN	PKD1L1	0.0150068
	BRCA	TTN	PIK3CA	0.0818554
	BRCA	TTN	RYR2	0.0395634
	BRCA	TTN	CACNA1D	0.0218281
	BRCA	TTN	DDX31	0.0218281
	BRCA	TTN	GATA3	0.0163711
	BRCA	TTN	MYCBP2	0.0150068
	BRCA	TTN	MAGI1	0.0245566
	BRCA	TTN	C9orf84	0.0177353
	BRCA	TTN	URB2	0.0150068
	BRCA	TTN	ARHGAP29	0.0177353
	BRCA	TTN	KCNT2	0.0163711
	BRCA	TTN	ENTPD7	0.0150068
	BRCA	TTN	ERBB3	0.0177353
	BRCA	TTN	BRCA2	0.0150068
	BRCA	TTN	ERBB4	0.0150068
	BRCA	TTN	PRRC2C	0.0163711
	BRCA	TTN	USP4	0.0150068
	BRCA	TTN	ACIN1	0.0163711
	BRCA	TTN	RELN	0.0177353
	BRCA	TTN	MUC4	0.0163711
	BRCA	TTN	TPR	0.0218281
	BRCA	TTN	MUC17	0.0218281
	BRCA	TTN	MUC16	0.0559345
	BRCA	TTN	USP34	0.0177353
	BRCA	TTN	MAN1A1	0.0150068
	BRCA	TTN	CEP350	0.0272851
	BRCA	TTN	AKD1	0.0190996
	BRCA	TTN	AKAP6	0.0177353
	BRCA	TTN	NIN	0.0150068
	BRCA	TTN	WDR52	0.0163711
	BRCA	TTN	ZKSCAN2	0.0177353
	BRCA	TTN	ROBO1	0.0177353
	BRCA	TTN	C9orf174	0.0218281
	BRCA	TTN	KIF27	0.0163711
	BRCA	TTN	MLH3	0.0177353
	BRCA	TTN	ZNF845	0.0163711
	BRCA	TTN	MPDZ	0.0204638
	BRCA	TTN	SPEN	0.0204638
	BRCA	TTN	PTEN	0.0190996
	BRCA	TTN	ZZEF1	0.0163711
	BRCA	TTN	TLR4	0.0259209
	BRCA	TTN	FAT4	0.0150068
	BRCA	TTN	GPR112	0.0150068
	BRCA	TTN	GON4L	0.0259209
	BRCA	TTN	DOCK9	0.0150068
	BRCA	TTN	DMD	0.0190996
	BRCA	TTN	FAM208B	0.0163711
	BRCA	TTN	ALDH3A2	0.0177353
	BRCA	TTN	GRIA3	0.0150068
	BRCA	TTN	CSMD1	0.0177353
	BRCA	TTN	CELF2	0.0150068
	BRCA	TTN	HDX	0.0190996
	BRCA	TTN	MLL3	0.0272851
	BRCA	TTN	MLL2	0.0150068
	BRCA	TTN	EP400	0.0177353
	BRCA	TTN	FAM13C	0.0150068
	BRCA	TTN	NCKAP5	0.0177353
	BRCA	TTN	EIF5B	0.0150068
	BRCA	TTN	XPO1	0.0177353
	BRCA	TTN	SLC9A5	0.0150068
	BRCA	TTN	WDR44	0.0150068
	BRCA	TTN	CHD4	0.0163711
	BRCA	TTN	CHD6	0.0163711
	BRCA	TTN	CHD9	0.0163711
	BRCA	TTN	DNAH12	0.0177353
	BRCA	TTN	BICC1	0.0163711
	BRCA	TTN	FREM3	0.0150068
	BRCA	TTN	LRRTM4	0.0259209
	BRCA	TTN	NID1	0.0163711
	BRCA	TTN	UTRN	0.0177353
	BRCA	TTN	PCLO	0.0150068
	BRCA	TTN	GABRA3	0.0163711
	BRCA	TTN	TBC1D8B	0.0190996
	BRCA	TTN	TRPM6	0.0177353
	BRCA	TTN	THADA	0.0163711
	BRCA	TTN	TXNRD1	0.0150068
	BRCA	TTN	SDK1	0.0190996
	BRCA	TTN	FRAS1	0.0259209
	BRCA	TTN	PNMA3	0.0177353
	BRCA	TTN	DST	0.0190996
	BRCA	TTN	WDR87	0.0177353
	BRCA	TTN	PARP1	0.0150068
	BRCA	TTN	NCAPD3	0.0218281
	BRCA	TTN	HERC2	0.0231924
	BRCA	TTN	PCDHGA2	0.0150068
	BRCA	TTN	GALNT5	0.0259209
	BRCA	TTN	HMCN1	0.0272851
	BRCA	TTN	SYT17	0.0177353
	BRCA	TTN	DYNC2H1	0.0204638
	BRCA	TTN	KIAA1109	0.0272851
	BRCA	TTN	DNAH6	0.0150068
	BRCA	TTN	ABCA12	0.0150068
	BRCA	TTN	TP53	0.0559345
	BRCA	TTN	DNAH7	0.0286494
	BRCA	TTN	NPR1	0.0163711
	BRCA	TTN	DNAH5	0.0163711
	BRCA	TTN	CD96	0.0150068
	BRCA	TTN	DNAH8	0.0150068
	BRCA	TTN	ZNF135	0.0163711
	BRCA	TTN	HTT	0.0150068
	BRCA	TTN	ATP6V0A1	0.0150068
	BRCA	TTN	LRCH2	0.0204638
	BRCA	TTN	PPP2R5D	0.0163711
	BRCA	TTN	PRKD3	0.0163711
	BRCA	TTN	FAM5C	0.0177353
	BRCA	TTN	KRT18	0.0163711
	BRCA	TTN	MDN1	0.0163711
	BRCA	TTN	MYH11	0.0190996
	BRCA	TTN	MYOM1	0.0177353
	BRCA	TTN	AGBL1	0.0218281
	BRCA	TTN	AHI1	0.0163711
	BRCA	TTN	AKAP9	0.0163711
	BRCA	TTN	SPTA1	0.0163711
	BRCA	TTN	CSMD3	0.0150068
	BRCA	TTN	TCHH	0.0190996
	BRCA	TTN	AKAP13	0.0163711
	BRCA	TTN	SACS	0.0177353
	BRCA	TTN	SLC26A9	0.0150068
	BRCA	TTN	KIAA0947	0.0150068
	BRCA	TTN	NSMAF	0.0150068
	BRCA	TTN	ZSCAN5A	0.0150068
	BRCA	TTN	RHOA	0.0177353
	BRCA	TTN	NCOR1	0.0190996
	BRCA	TTN	HYDIN	0.0245566
	BRCA	TTN	THSD7B	0.0150068
	BRCA	TTN	NINL	0.0218281
	BRCA	TTN	NCOA6	0.0163711
	BRCA	TTN	FAM186A	0.0231924
	BRCA	TTN	TGM7	0.0150068
	BRCA	TTN	ASPM	0.0177353
	BRCA	TTN	NLRP1	0.0150068
	BRCA	TTN	TEC	0.0150068
	BRCA	TTN	ZRANB3	0.0163711
	BRCA	TTN	RAB3GAP2	0.0190996
	BRCA	TTN	OBSL1	0.0150068
	BRCA	TTN	VCPIP1	0.0163711
	BRCA	TTN	LYST	0.0177353
	BRCA	TTN	CLEC16A	0.0177353
	BRCA	TTN	UGGT1	0.0190996
	BRCA	TTN	SZT2	0.0177353
	BRCA	TTN	QSER1	0.0163711
	BRCA	TTN	ACACA	0.0204638
	BRCA	TTN	BBS9	0.0177353
	BRCA	TTN	PSMD1	0.0150068
	BRCA	TTN	TET2	0.0163711
	BRCA	TTN	ERBB2IP	0.0190996
	BRCA	TTN	DBC1	0.0163711
	BRCA	TTN	COL5A2	0.0204638
	BRCA	TTN	PRKCD	0.0190996
	BRCA	TTN	UNC13C	0.0150068
	BRCA	TTN	SYNE1	0.0218281
	BRCA	TTN	SYNE2	0.0381992
	BRCA	TTN	DOCK5	0.0204638
	BRCA	TTN	WDR60	0.0177353
	BRCA	TTN	CXorf22	0.0177353
	BRCA	TTN	LRP2	0.0218281
	BRCA	TTN	PKD2	0.0150068
	BRCA	TTN	CSPP1	0.0286494
	BRCA	TTN	MUC12	0.0259209
	BRCA	TTN	TAF1L	0.0177353
	BRCA	TTN	ABCA4	0.0259209
	BRCA	TTN	CHD5	0.0150068
	BRCA	TTN	MYO16	0.0204638
	BRCA	TTN	PHF20L1	0.0150068
	BRCA	TTN	KIAA1210	0.0150068
	BRCA	TTN	HIVEP1	0.0204638
	BRCA	TTN	PRKD2	0.0150068
	BRCA	TTN	PEG3	0.0259209
	BRCA	TTN	OBSCN	0.0190996
	BRCA	TTN	CDH12	0.0150068
	BRCA	TTN	MAP4K4	0.0150068
	BRCA	TTN	SCN11A	0.0150068
	BRCA	TTN	ACRBP	0.0163711
	BRCA	TTN	BIRC6	0.0150068
	BRCA	TTN	CMYA5	0.0231924
	BRCA	TTN	VCAN	0.0150068
	BRCA	TTN	ERCC6	0.0177353
	BRCA	TTN	INSR	0.0150068
	BRCA	TTN	EPB41L2	0.0163711
	BRCA	TTN	LGI2	0.0150068
	BRCA	TTN	ANKHD1	0.0272851
	BRCA	TTN	NLRC5	0.0177353
	BRCA	TTN	VANGL2	0.0163711
	BRCA	TTN	SOX5	0.0163711
	BRCA	TTN	FAM123B	0.0150068
	BRCA	TTN	TLN2	0.0163711
	BRCA	TTN	MED13	0.0177353
	BRCA	TTN	CNOT3	0.0163711
	BRCA	TTN	VPS13D	0.0204638
	BRCA	TTN	CNOT1	0.0204638
	BRCA	TTN	JAG1	0.0190996
	BRCA	TTN	VPS13A	0.0272851
	BRCA	TTN	FCRL5	0.0150068
	BRCA	TTN	DGKD	0.0177353
	BRCA	TTN	TRIP11	0.0150068
	BRCA	TTN	STARD9	0.0177353
	BRCA	TTN	TTLL3	0.0150068
	BRCA	TTN	PSME4	0.0190996
	BRCA	TTN	MYOM2	0.0150068
	BRCA	TTN	ELTD1	0.0177353
	BRCA	TTN	FBN1	0.0150068
	BRCA	TTN	HIST1H3B	0.0150068
	BRCA	TTN	SGSM1	0.0190996
	BRCA	TTN	DYNC1H1	0.0163711
	BRCA	TTN	APOB	0.0204638
	BRCA	TTN	PAPPA	0.0150068
	BRCA	TTN	DMXL2	0.0163711
	BRCA	TTN	KIAA0226	0.0150068
	BRCA	TTN	PTPRT	0.0177353
	BRCA	TTN	FAM75D1	0.0177353
	BRCA	TTN	USP45	0.0204638
	BRCA	TTN	ANK3	0.0163711
	BRCA	TTN	PTPRC	0.0150068
	BRCA	TTN	ABCC9	0.0177353
	BRCA	TTN	AHNAK2	0.0313779
	BRCA	TTN	KAT6A	0.0163711
	BRCA	TTN	PPP2R5C	0.0150068
	BRCA	TTN	CKAP5	0.0231924
	COADREAD	DNAH5	KRAS	0.0528455
	COADREAD	RYR2	APC	0.0691057
	COADREAD	RYR2	KRAS	0.0487805
	COADREAD	TP53	OBSCN	0.0609756
	COADREAD	TP53	FAT4	0.0569106
	COADREAD	TP53	ABCA13	0.0487805
	COADREAD	TP53	DNAH11	0.0447154
	COADREAD	TP53	APC	0.227642
	COADREAD	TP53	SMAD4	0.0487805
	COADREAD	TP53	ZFHX4	0.0447154
	COADREAD	TP53	DST	0.0447154
	COADREAD	TP53	RYR2	0.0650407
	COADREAD	TP53	UNC80	0.0447154
	COADREAD	TP53	DNAH5	0.0528455
	COADREAD	TP53	FAT3	0.0569106
	COADREAD	TP53	LRP1B	0.0487805
	COADREAD	TP53	DCHS2	0.0487805
	COADREAD	TP53	PIK3CA	0.0853659
	COADREAD	TP53	SYNE1	0.0894309
	COADREAD	TP53	MUC16	0.0569106
	COADREAD	TP53	KRAS	0.199187
	COADREAD	USH2A	KRAS	0.0447154
	COADREAD	APC	DST	0.0487805
	COADREAD	APC	KRAS	0.207317
	COADREAD	APC	DNAH5	0.0487805
	COADREAD	SMAD4	KRAS	0.0487805
	COADREAD	PIK3CA	APC	0.0853659
	COADREAD	PIK3CA	KRAS	0.105691
	COADREAD	GPR98	KRAS	0.0447154
	COADREAD	SYNE1	APC	0.0731707
	COADREAD	SYNE1	KRAS	0.0447154
	COADREAD	ATM	APC	0.0447154
	COADREAD	FAT3	KRAS	0.0528455
	COADREAD	FREM2	TP53	0.0487805
	COADREAD	LRP1B	APC	0.0528455
	COADREAD	ABCA13	APC	0.0487805
	COADREAD	PCLO	KRAS	0.0487805
	COADREAD	TTN	SYNE1	0.0609756
	COADREAD	TTN	KRAS	0.0853659
	COADREAD	TTN	TP53	0.117886
	COADREAD	TTN	APC	0.117886
	COADREAD	FAT4	APC	0.0528455
	COADREAD	FAT4	KRAS	0.0569106
	COADREAD	MUC16	APC	0.0487805
	COADREAD	MUC16	KRAS	0.0650407
	COADREAD	FLG	APC	0.0528455
	COADREAD	FLG	TP53	0.0609756
	HNSC	USH2A	LRP1B	0.0754717
	HNSC	USH2A	RELN	0.0415094
	HNSC	USH2A	CTNNA2	0.0415094
	HNSC	USH2A	DNAH5	0.045283
	HNSC	MACF1	TTN	0.0490566
	HNSC	NBPF1	TP53	0.0415094
	HNSC	CSMD3	DMD	0.0528302
	HNSC	CSMD3	COL11A1	0.0603774
	HNSC	CSMD3	USH2A	0.0716981
	HNSC	CSMD3	NLRP12	0.045283
	HNSC	CSMD3	TENM1	0.0528302
	HNSC	CSMD3	COL24A1	0.0415094
	HNSC	CSMD3	PKHD1L1	0.0641509
	HNSC	CSMD3	APOB	0.090566
	HNSC	CSMD3	PIK3CA	0.045283
	HNSC	CSMD3	RYR2	0.0641509
	HNSC	CSMD3	LRP1B	0.0981132
	HNSC	CSMD3	PCLO	0.0830189
	HNSC	CSMD3	RELN	0.0528302
	HNSC	CSMD3	C1orf173	0.0490566
	HNSC	CSMD3	GRM1	0.0490566
	HNSC	CSMD3	FAM135B	0.0603774
	HNSC	CSMD3	PCDH11X	0.045283
	HNSC	CSMD3	LAMA1	0.045283
	HNSC	CSMD3	LAMA2	0.0566038
	HNSC	CSMD3	DCHS2	0.0490566
	HNSC	CSMD3	DYSF	0.0528302
	HNSC	CSMD3	ATP10A	0.0415094
	HNSC	CSMD3	DST	0.0490566
	HNSC	CSMD3	UNC5D	0.045283
	HNSC	CSMD3	NPAP1	0.0528302
	HNSC	CSMD3	SYNE1	0.0867925
	HNSC	CSMD3	CTNNA2	0.045283
	HNSC	CSMD3	ABCA13	0.0528302
	HNSC	CSMD3	DNAH7	0.0490566
	HNSC	CSMD3	DNAH5	0.0830189
	HNSC	CSMD3	DNAH8	0.0490566
	HNSC	CSMD3	COL22A1	0.045283
	HNSC	CSMD3	GRIN2B	0.045283
	HNSC	CSMD3	SI	0.0490566
	HNSC	CSMD3	GRIN2A	0.045283
	HNSC	CSMD3	DIDO1	0.0415094
	HNSC	CSMD3	NSD1	0.0490566
	HNSC	CSMD3	PKHD1	0.0566038
	HNSC	CSMD3	PTPRM	0.045283
	HNSC	CSMD3	ZNF99	0.045283
	HNSC	CSMD3	PEG3	0.0716981
	HNSC	CTNND2	MUC16	0.045283
	HNSC	CTNND2	LRP1B	0.0490566
	HNSC	CTNND2	TP53	0.0528302
	HNSC	CTNND2	TTN	0.0679245
	HNSC	CTNND2	CSMD3	0.0528302
	HNSC	MUC16	CDH10	0.0679245
	HNSC	MUC16	COL22A1	0.0415094
	HNSC	MUC16	DMD	0.0490566
	HNSC	MUC16	USH2A	0.0792453
	HNSC	MUC16	ZFHX4	0.0415094
	HNSC	MUC16	SCN9A	0.045283
	HNSC	MUC16	CSMD3	0.113208
	HNSC	MUC16	TENM1	0.0490566
	HNSC	MUC16	CNTNAP2	0.0415094
	HNSC	MUC16	ATRX	0.0415094
	HNSC	MUC16	TMEM132D	0.0490566
	HNSC	MUC16	PKHD1L1	0.0603774
	HNSC	MUC16	MYH2	0.0490566
	HNSC	MUC16	VEPH1	0.0415094
	HNSC	MUC16	DIDO1	0.045283
	HNSC	MUC16	APOB	0.0716981
	HNSC	MUC16	FSCB	0.0490566
	HNSC	MUC16	PIK3CA	0.0528302
	HNSC	MUC16	ASXL3	0.0415094
	HNSC	MUC16	RYR2	0.0566038
	HNSC	MUC16	NIPBL	0.0415094
	HNSC	MUC16	SI	0.0490566
	HNSC	MUC16	PAPPA2	0.045283
	HNSC	MUC16	DMBT1	0.045283
	HNSC	MUC16	LRP1B	0.113208
	HNSC	MUC16	PCLO	0.0490566
	HNSC	MUC16	MYCBP2	0.045283
	HNSC	MUC16	KALRN	0.0528302
	HNSC	MUC16	POTEG	0.045283
	HNSC	MUC16	FCRL4	0.0415094
	HNSC	MUC16	RIMS2	0.045283
	HNSC	MUC16	RELN	0.0716981
	HNSC	MUC16	RP1	0.0415094
	HNSC	MUC16	LAMA1	0.0415094
	HNSC	MUC16	LAMA2	0.0679245
	HNSC	MUC16	DCHS2	0.0603774
	HNSC	MUC16	DYSF	0.045283
	HNSC	MUC16	KMT2D	0.0566038
	HNSC	MUC16	ATP8A2	0.0528302
	HNSC	MUC16	DST	0.0490566
	HNSC	MUC16	UNC5D	0.0641509
	HNSC	MUC16	NPAP1	0.045283
	HNSC	MUC16	SPATA31D1	0.045283
	HNSC	MUC16	MUC17	0.045283
	HNSC	MUC16	SYNE1	0.0754717
	HNSC	MUC16	TNN	0.0415094
	HNSC	MUC16	MC5R	0.0490566
	HNSC	MUC16	CTNNA2	0.0716981
	HNSC	MUC16	ANKRD17	0.0490566
	HNSC	MUC16	PCNX	0.0415094
	HNSC	MUC16	ABCA13	0.045283
	HNSC	MUC16	DNAH7	0.0754717
	HNSC	MUC16	DNAH5	0.090566
	HNSC	MUC16	DNAH8	0.0415094
	HNSC	MUC16	DNAH9	0.045283
	HNSC	MUC16	POLE	0.045283
	HNSC	MUC16	ZNF99	0.0566038
	HNSC	MUC16	PCDH10	0.0415094
	HNSC	MUC16	SPHKAP	0.045283
	HNSC	MUC16	FAM135B	0.0641509
	HNSC	MUC16	POM121L12	0.0415094
	HNSC	MUC16	PCDH15	0.0830189
	HNSC	MUC16	NSD1	0.0490566
	HNSC	MUC16	PKHD1	0.0490566
	HNSC	MUC16	PTPRM	0.0415094
	HNSC	MUC16	PRDM9	0.045283
	HNSC	MUC16	PEG3	0.045283
	HNSC	CD248	MYH10	0.045283
	HNSC	CD248	KLHL24	0.045283
	HNSC	CD248	IL20RB	0.0490566
	HNSC	CD248	FILIP1L	0.045283
	HNSC	CD248	TMEM135	0.045283
	HNSC	CD248	C12orf4	0.045283
	HNSC	CD248	KCNJ11	0.045283
	HNSC	CD248	PCDHGB3	0.045283
	HNSC	CD248	PGLYRP2	0.045283
	HNSC	CD248	PRKAR2B	0.045283
	HNSC	CD248	ADAM32	0.045283
	HNSC	CD248	TMCC2	0.045283
	HNSC	CD248	ADPGK	0.045283
	HNSC	CD248	KIAA0947	0.045283
	HNSC	CD248	SLC30A4	0.0490566
	HNSC	CD248	DNAAF2	0.045283
	HNSC	CD248	SLC40A1	0.045283
	HNSC	CD248	MICB	0.045283
	HNSC	CD248	RP11-45M22.4	0.045283
	HNSC	CD248	COPZ1	0.045283
	HNSC	CD248	NBPF9	0.045283
	HNSC	CD248	AHCYL2	0.045283
	HNSC	CD248	CACNB1	0.045283
	HNSC	CD248	ERCC6L	0.045283
	HNSC	CD248	CHRNB4	0.045283
	HNSC	CD248	SULF1	0.045283
	HNSC	CD248	DPYS	0.045283
	HNSC	CD248	ZRANB3	0.045283
	HNSC	CD248	TM9SF3	0.045283
	HNSC	CD248	JAG1	0.0490566
	HNSC	CD248	ODF3	0.045283
	HNSC	CD248	FUT2	0.045283
	HNSC	CD248	KLHL10	0.045283
	HNSC	CD248	DDX49	0.045283
	HNSC	CD248	C10orf12	0.045283
	HNSC	CD248	KLHL14	0.045283
	HNSC	CD248	KIAA0556	0.045283
	HNSC	CD248	PCDHA3	0.045283
	HNSC	CD248	FAM214B	0.045283
	HNSC	CD248	KRTAP5-8	0.045283
	HNSC	CD248	KCNQ3	0.045283
	HNSC	CD248	CC2D2B	0.045283
	HNSC	CD248	PIGS	0.045283
	HNSC	CD248	GPR115	0.045283
	HNSC	CD248	HRASLS2	0.045283
	HNSC	CD248	HAPLN4	0.045283
	HNSC	CD248	ZMAT4	0.045283
	HNSC	CD248	SLC27A6	0.045283
	HNSC	CD248	TMEM5	0.045283
	HNSC	CD248	PDZD8	0.045283
	HNSC	CD248	PCDHA2	0.0490566
	HNSC	CD248	GJA1	0.045283
	HNSC	CD248	KIAA1598	0.045283
	HNSC	CD248	ZC3H11A	0.045283
	HNSC	CD248	ZNF737	0.045283
	HNSC	CD248	TPCN2	0.045283
	HNSC	CD248	CYP8B1	0.045283
	HNSC	CD248	GLRA1	0.0490566
	HNSC	CD248	PARP11	0.045283
	HNSC	CD248	EXD2	0.045283
	HNSC	CD248	PIP5K1B	0.045283
	HNSC	CD248	ZNF750	0.045283
	HNSC	CD248	CHAF1A	0.045283
	HNSC	CD248	PSMB5	0.045283
	HNSC	CD248	COPB2	0.045283
	HNSC	CD248	BTBD3	0.045283
	HNSC	CD248	RIPK4	0.045283
	HNSC	PKHD1L1	DNAH5	0.0415094
	HNSC	AHNAK	DMD	0.045283
	HNSC	AHNAK	TXNDC2	0.0415094
	HNSC	AHNAK	PKHD1L1	0.0415094
	HNSC	AHNAK	LPHN3	0.045283
	HNSC	AHNAK	HRNR	0.0415094
	HNSC	AHNAK	KIF4B	0.045283
	HNSC	AHNAK	NIPBL	0.045283
	HNSC	AHNAK	MYPN	0.0415094
	HNSC	AHNAK	TTN	0.0566038
	HNSC	AHNAK	C1orf173	0.045283
	HNSC	AHNAK	NBAS	0.0415094
	HNSC	AHNAK	WTAP	0.045283
	HNSC	AHNAK	ATP8A2	0.0490566
	HNSC	AHNAK	MUC16	0.0528302
	HNSC	AHNAK	EP300	0.0415094
	HNSC	AHNAK	LRP1B	0.045283
	HNSC	AHNAK	TP53	0.0415094
	HNSC	AHNAK	DNAH5	0.0415094
	HNSC	AHNAK	MTF1	0.0415094
	HNSC	AHNAK	TTC14	0.0415094
	HNSC	AHNAK	SI	0.0415094
	HNSC	AHNAK	KRT10	0.0415094
	HNSC	AHNAK	NSD1	0.0415094
	HNSC	AHNAK	PTPRM	0.0528302
	HNSC	RYR2	NPAP1	0.0415094
	HNSC	RYR2	APOB	0.045283
	HNSC	RYR2	COL11A1	0.0415094
	HNSC	RYR2	DNAH5	0.0603774
	HNSC	RYR2	LRP1B	0.0679245
	HNSC	RYR2	C1orf173	0.045283
	HNSC	RYR2	PCDH15	0.0415094
	HNSC	RYR2	FAM135B	0.045283
	HNSC	LRP1B	NPAP1	0.0415094
	HNSC	LRP1B	DNAH7	0.0603774
	HNSC	LRP1B	SEMA5A	0.0415094
	HNSC	LRP1B	DNAH5	0.045283
	HNSC	LRP1B	FIGN	0.0415094
	HNSC	LRP1B	ATP10A	0.0415094
	HNSC	LRP1B	ANKRD30A	0.0415094
	HNSC	LRP1B	MUC17	0.045283
	HNSC	LRP1B	SI	0.0490566
	HNSC	LRP1B	CNTNAP2	0.0415094
	HNSC	LRP1B	RELN	0.0415094
	HNSC	LRP1B	NSD1	0.0415094
	HNSC	LRP1B	ATRX	0.0415094
	HNSC	LRP1B	FAM135B	0.0415094
	HNSC	LRP1B	SLITRK3	0.0415094
	HNSC	TPTE	TTN	0.0415094
	HNSC	NAV3	LRP1B	0.045283
	HNSC	NAV3	DNAH5	0.0490566
	HNSC	PCLO	APOB	0.045283
	HNSC	PCLO	DNAH5	0.045283
	HNSC	FLG	TP53	0.0754717
	HNSC	FLG	USH2A	0.0415094
	HNSC	FLG	PIK3CA	0.0641509
	HNSC	FLG	UNC5D	0.0415094
	HNSC	FLG	LRP1B	0.045283
	HNSC	FLG	TTN	0.090566
	HNSC	FLG	MUC16	0.0867925
	HNSC	TRIP11	SSPN	0.0490566
	HNSC	TRIP11	RSPH4A	0.0490566
	HNSC	TRIP11	FKBP11	0.0490566
	HNSC	TRIP11	PRKAG3	0.0490566
	HNSC	TRIP11	TMEM140	0.0490566
	HNSC	TRIP11	MCF2L2	0.0490566
	HNSC	TRIP11	UPRT	0.0490566
	HNSC	TRIP11	GSTA3	0.0490566
	HNSC	TRIP11	LIFR	0.0490566
	HNSC	TRIP11	RAPGEF3	0.0490566
	HNSC	TRIP11	CCNT1	0.0490566
	HNSC	TRIP11	ZNF76	0.0490566
	HNSC	TRIP11	S100A14	0.0490566
	HNSC	TRIP11	LTBR	0.0490566
	HNSC	TRIP11	TMEM108	0.0490566
	HNSC	TRIP11	BLOC1S3	0.0490566
	HNSC	TRIP11	SLC16A14	0.0490566
	HNSC	TRIP11	ZNF572	0.0490566
	HNSC	TRIP11	ZNF474	0.0490566
	HNSC	TRIP11	FCAR	0.0490566
	HNSC	TRIP11	OR8S1	0.0528302
	HNSC	TRIP11	MKNK1	0.0490566
	HNSC	TRIP11	HOXD8	0.0490566
	HNSC	TRIP11	NPTX2	0.0490566
	HNSC	TRIP11	WNK4	0.0490566
	HNSC	TRIP11	MUC4	0.0490566
	HNSC	TRIP11	FXR1	0.0490566
	HNSC	TRIP11	OSBPL9	0.0490566
	HNSC	TRIP11	BRD9	0.0490566
	HNSC	TRIP11	GATA6	0.0490566
	HNSC	TRIP11	INPP5D	0.0490566
	HNSC	TRIP11	CACNA2D1	0.0490566
	HNSC	TRIP11	USP35	0.0490566
	HNSC	TRIP11	AKAP4	0.0490566
	HNSC	TRIP11	GPR1	0.0490566
	HNSC	TRIP11	C19orf57	0.0490566
	HNSC	TRIP11	ODAM	0.0490566
	HNSC	TRIP11	FKBPL	0.0490566
	HNSC	TRIP11	ALDH1L1	0.0490566
	HNSC	TRIP11	KRTAP10-4	0.0490566
	HNSC	TRIP11	PPFIBP1	0.0490566
	HNSC	TRIP11	KRTAP10-1	0.0490566
	HNSC	TRIP11	MRPL47	0.0490566
	HNSC	TRIP11	POM121L12	0.0490566
	HNSC	TRIP11	LAT	0.0490566
	HNSC	TRIP11	C16orf98	0.0490566
	HNSC	TRIP11	ELMO3	0.0490566
	HNSC	TRIP11	CCL2	0.0490566
	HNSC	TRIP11	TRIM39	0.0490566
	HNSC	TRIP11	C16orf72	0.0490566
	HNSC	TRIP11	LSM14B	0.0490566
	HNSC	TRIP11	SLC25A18	0.0490566
	HNSC	TRIP11	KIAA1407	0.0528302
	HNSC	TRIP11	ENAM	0.0490566
	HNSC	TRIP11	NFKBIZ	0.0490566
	HNSC	TRIP11	KIAA1644	0.0490566
	HNSC	TRIP11	OVCH1	0.0490566
	HNSC	TRIP11	BCKDK	0.0490566
	HNSC	TRIP11	CEP104	0.0490566
	HNSC	TRIP11	OR2W3	0.0490566
	HNSC	TRIP11	GTF2E1	0.0490566
	HNSC	TRIP11	CHD1L	0.0490566
	HNSC	TRIP11	NEK1	0.0528302
	HNSC	TRIP11	PCDHB2	0.0490566
	HNSC	TRIP11	UACA	0.0490566
	HNSC	TRIP11	SYT14	0.0490566
	HNSC	TRIP11	TTL	0.0490566
	HNSC	TRIP11	GBA2	0.0490566
	HNSC	TRIP11	TMEM45B	0.0490566
	HNSC	TRIP11	OS9	0.0490566
	HNSC	TRIP11	PARP8	0.0490566
	HNSC	TRIP11	C16orf62	0.0490566
	HNSC	TRIP11	HOXB7	0.0490566
	HNSC	TRIP11	RIMKLA	0.0490566
	HNSC	TRIP11	ZNF584	0.0490566
	HNSC	TRIP11	MOGAT1	0.0490566
	HNSC	TRIP11	CCDC9	0.0490566
	HNSC	TRIP11	PHF23	0.0490566
	HNSC	TRIP11	BCAN	0.0490566
	HNSC	TRIP11	IRF1	0.0490566
	HNSC	TRIP11	HENMT1	0.0490566
	HNSC	TRIP11	ZNRF3	0.0490566
	HNSC	TRIP11	PGBD1	0.0490566
	HNSC	TRIP11	NYNRIN	0.0490566
	HNSC	TRIP11	WDR35	0.0490566
	HNSC	TRIP11	CABP1	0.0490566
	HNSC	TRIP11	SLC22A4	0.0490566
	HNSC	TRIP11	TBC1D31	0.0490566
	HNSC	TRIP11	SARDH	0.0490566
	HNSC	TRIP11	NRROS	0.0490566
	HNSC	TRIP11	LIN54	0.0490566
	HNSC	TRIP11	BTBD1	0.0490566
	HNSC	TRIP11	ALKBH3	0.0490566
	HNSC	TRIP11	FAM111A	0.0490566
	HNSC	TRIP11	TUBA8	0.0490566
	HNSC	TRIP11	PIWIL2	0.0490566
	HNSC	TRIP11	FILIP1L	0.0490566
	HNSC	TRIP11	NT5C3A	0.0490566
	HNSC	TRIP11	STAMBP	0.0490566
	HNSC	TRIP11	OR1L3	0.0490566
	HNSC	TRIP11	PDGFRL	0.0490566
	HNSC	TRIP11	SVOP	0.0490566
	HNSC	TRIP11	CELF6	0.0490566
	HNSC	TRIP11	TIGD4	0.0490566
	HNSC	TRIP11	KRT5	0.0490566
	HNSC	TRIP11	EPCAM	0.0490566
	HNSC	TRIP11	CCDC180	0.0490566
	HNSC	TRIP11	NPLOC4	0.0490566
	HNSC	TRIP11	GNPDA1	0.0490566
	HNSC	TRIP11	OR4D9	0.0490566
	HNSC	TRIP11	STAT4	0.0490566
	HNSC	TRIP11	OGFOD3	0.0490566
	HNSC	TRIP11	FAM91A1	0.0490566
	HNSC	TRIP11	OR4D2	0.0490566
	HNSC	TRIP11	MTG2	0.0490566
	HNSC	TRIP11	SMC4	0.0490566
	HNSC	TRIP11	SSBP4	0.0490566
	HNSC	TRIP11	USF2	0.0490566
	HNSC	TRIP11	GALNT16	0.0490566
	HNSC	TRIP11	FUBP3	0.0490566
	HNSC	TRIP11	SLC6A14	0.0490566
	HNSC	TRIP11	TSSK6	0.0490566
	HNSC	TRIP11	TGFBR2	0.0528302
	HNSC	TRIP11	RALGDS	0.0490566
	HNSC	TRIP11	HAX1	0.0490566
	HNSC	TRIP11	FOXD4	0.0490566
	HNSC	TRIP11	KIAA0226	0.0490566
	HNSC	TRIP11	FERMT3	0.0490566
	HNSC	TRIP11	INPP1	0.0490566
	HNSC	TRIP11	SATB2	0.0528302
	HNSC	TRIP11	CHRNA3	0.0490566
	HNSC	TRIP11	C11orf84	0.0490566
	HNSC	TRIP11	MAP1LC3C	0.0490566
	HNSC	TRIP11	FSCN3	0.0603774
	HNSC	TRIP11	KCNJ3	0.0490566
	HNSC	TRIP11	RIPK1	0.0490566
	HNSC	TRIP11	YTHDC2	0.0490566
	HNSC	TRIP11	ANKZF1	0.0490566
	HNSC	TRIP11	METTL6	0.0490566
	HNSC	TRIP11	PLG	0.0490566
	HNSC	TRIP11	GDPD3	0.0490566
	HNSC	TRIP11	ABCA2	0.0490566
	HNSC	TRIP11	C4orf45	0.0490566
	HNSC	TRIP11	MLNR	0.0490566
	HNSC	TRIP11	RNF145	0.0490566
	HNSC	TRIP11	MCL1	0.0490566
	HNSC	TRIP11	DYM	0.0490566
	HNSC	TRIP11	HDHD3	0.0490566
	HNSC	TRIP11	LIMK1	0.0490566
	HNSC	TRIP11	EGFR	0.0490566
	HNSC	TRIP11	AIP	0.0490566
	HNSC	TRIP11	LIMS2	0.0490566
	HNSC	TRIP11	FAM3B	0.0490566
	HNSC	TRIP11	AHSG	0.0490566
	HNSC	TRIP11	ABAT	0.0490566
	HNSC	TRIP11	C20orf194	0.0490566
	HNSC	TRIP11	BIN3	0.0490566
	HNSC	TRIP11	PAPSS1	0.0490566
	HNSC	TRIP11	VEPH1	0.0490566
	HNSC	TRIP11	DNA2	0.0490566
	HNSC	TRIP11	PMPCA	0.0490566
	HNSC	TRIP11	BID	0.0490566
	HNSC	TRIP11	UBQLN1	0.0490566
	HNSC	TRIP11	UHMK1	0.0490566
	HNSC	TRIP11	ETS2	0.0490566
	HNSC	TRIP11	GAN	0.0490566
	HNSC	TRIP11	VPS33A	0.0490566
	HNSC	TRIP11	NACC1	0.0490566
	HNSC	TRIP11	PACSIN2	0.0490566
	HNSC	TRIP11	KIAA0556	0.0490566
	HNSC	TRIP11	TANC1	0.0490566
	HNSC	TRIP11	PPP6R2	0.0490566
	HNSC	TRIP11	CLTCL1	0.0490566
	HNSC	TRIP11	SNRPA	0.0490566
	HNSC	TRIP11	BICD2	0.0490566
	HNSC	TRIP11	LYPLAL1	0.0490566
	HNSC	TRIP11	DCBLD2	0.0490566
	HNSC	TRIP11	BTBD6	0.0490566
	HNSC	TRIP11	PLEKHG7	0.0490566
	HNSC	TRIP11	HEXA	0.0490566
	HNSC	TRIP11	BBS4	0.0490566
	HNSC	TRIP11	NUP37	0.0490566
	HNSC	TRIP11	ZNF546	0.0490566
	HNSC	TRIP11	PPP1R13B	0.0490566
	HNSC	TRIP11	SELT	0.0490566
	HNSC	TRIP11	NPIPA5	0.0490566
	HNSC	TRIP11	ALPI	0.0490566
	HNSC	TRIP11	CACNG4	0.0490566
	HNSC	TRIP11	ARHGEF40	0.0490566
	HNSC	TTN	SNAP91	0.0415094
	HNSC	TTN	OR2L8	0.0490566
	HNSC	TTN	DUSP27	0.0603774
	HNSC	TTN	DMBT1	0.0566038
	HNSC	TTN	PIK3CA	0.14717
	HNSC	TTN	ATRNL1	0.045283
	HNSC	TTN	ZSWIM2	0.045283
	HNSC	TTN	PCDH11X	0.0792453
	HNSC	TTN	IGF1R	0.0566038
	HNSC	TTN	SLITRK2	0.0754717
	HNSC	TTN	SLITRK3	0.113208
	HNSC	TTN	DYSF	0.0754717
	HNSC	TTN	ARHGEF18	0.045283
	HNSC	TTN	CRB1	0.0679245
	HNSC	TTN	PAPPA	0.0490566
	HNSC	TTN	PIK3C2B	0.0490566
	HNSC	TTN	PIK3C2G	0.0415094
	HNSC	TTN	MUC17	0.116981
	HNSC	TTN	MUC16	0.316981
	HNSC	TTN	CYP3A4	0.0415094
	HNSC	TTN	ZNF677	0.0415094
	HNSC	TTN	ZNF676	0.0490566
	HNSC	TTN	PARP14	0.045283
	HNSC	TTN	AKAP9	0.0716981
	HNSC	TTN	ARHGAP12	0.045283
	HNSC	TTN	GPR112	0.0603774
	HNSC	TTN	CTCF	0.0415094
	HNSC	TTN	ITGA8	0.0641509
	HNSC	TTN	CD1E	0.0415094
	HNSC	TTN	NDNF	0.0490566
	HNSC	TTN	RC3H1	0.045283
	HNSC	TTN	OR5D18	0.0943396
	HNSC	TTN	MYO18B	0.0566038
	HNSC	TTN	DCHS2	0.116981
	HNSC	TTN	TMEM132D	0.0754717
	HNSC	TTN	OR2W1	0.0490566
	HNSC	TTN	PKHD1L1	0.143396
	HNSC	TTN	SPATA31A6	0.0415094
	HNSC	TTN	ZNF451	0.0641509
	HNSC	TTN	APOB	0.169811
	HNSC	TTN	SI	0.128302
	HNSC	TTN	PAM	0.0415094
	HNSC	TTN	ZIC4	0.0528302
	HNSC	TTN	PCLO	0.120755
	HNSC	TTN	ZIC1	0.0754717
	HNSC	TTN	OR5AR1	0.0566038
	HNSC	TTN	GRM1	0.045283
	HNSC	TTN	ABCB1	0.0415094
	HNSC	TTN	ZNF221	0.0528302
	HNSC	TTN	FRAS1	0.0415094
	HNSC	TTN	KIF6	0.0603774
	HNSC	TTN	DST	0.0792453
	HNSC	TTN	PHRF1	0.0566038
	HNSC	TTN	HMCN1	0.0641509
	HNSC	TTN	DCDC1	0.0528302
	HNSC	TTN	ARNT2	0.0566038
	HNSC	TTN	ZEB2	0.0566038
	HNSC	TTN	ATAD5	0.0528302
	HNSC	TTN	COL22A1	0.10566
	HNSC	TTN	ASAP1	0.0490566
	HNSC	TTN	SLC22A4	0.0415094
	HNSC	TTN	PRDM5	0.0603774
	HNSC	TTN	UTP20	0.0490566
	HNSC	TTN	FLNC	0.0415094
	HNSC	TTN	PRDM9	0.109434
	HNSC	TTN	MYH15	0.0415094
	HNSC	TTN	POLQ	0.0490566
	HNSC	TTN	CACNA1E	0.0641509
	HNSC	TTN	ZNF831	0.0566038
	HNSC	TTN	KIAA0586	0.0415094
	HNSC	TTN	POLE	0.0830189
	HNSC	TTN	ZNF835	0.0490566
	HNSC	TTN	AKAP13	0.0792453
	HNSC	TTN	CCDC181	0.0415094
	HNSC	TTN	CCDC180	0.0566038
	HNSC	TTN	SPSB1	0.0415094
	HNSC	TTN	ZFP69B	0.0528302
	HNSC	TTN	UNC79	0.0641509
	HNSC	TTN	HFM1	0.0566038
	HNSC	TTN	GPRIN3	0.0415094
	HNSC	TTN	BRWD3	0.0641509
	HNSC	TTN	RIMS2	0.090566
	HNSC	TTN	LAMA1	0.113208
	HNSC	TTN	LAMA2	0.14717
	HNSC	TTN	WBSCR17	0.0566038
	HNSC	TTN	LEPR	0.0867925
	HNSC	TTN	FRMPD4	0.0603774
	HNSC	TTN	NOL4	0.045283
	HNSC	TTN	PDE10A	0.0566038
	HNSC	TTN	MAP2	0.0679245
	HNSC	TTN	F5	0.0981132
	HNSC	TTN	SLC17A6	0.045283
	HNSC	TTN	GPR158	0.10566
	HNSC	TTN	ALB	0.0566038
	HNSC	TTN	MDH1B	0.0415094
	HNSC	TTN	ABCA4	0.0679245
	HNSC	TTN	SSTR4	0.0415094
	HNSC	TTN	PBRM1	0.045283
	HNSC	TTN	MME	0.0754717
	HNSC	TTN	PRKD1	0.0415094
	HNSC	TTN	MORC1	0.0566038
	HNSC	TTN	SLITRK4	0.0792453
	HNSC	TTN	MFSD6L	0.045283
	HNSC	TTN	SCN2A	0.0679245
	HNSC	TTN	C2CD5	0.0415094
	HNSC	TTN	ATP13A3	0.0528302
	HNSC	TTN	ATP13A4	0.0528302
	HNSC	TTN	SLIT2	0.0641509
	HNSC	TTN	POTEG	0.0679245
	HNSC	TTN	LRRIQ1	0.0528302
	HNSC	TTN	CNOT1	0.0641509
	HNSC	TTN	POTEC	0.0603774
	HNSC	TTN	OR4M2	0.0641509
	HNSC	TTN	VEPH1	0.045283
	HNSC	TTN	DMP1	0.0415094
	HNSC	TTN	FBN2	0.045283
	HNSC	TTN	FBN1	0.0754717
	HNSC	TTN	ZNF208	0.0528302
	HNSC	TTN	HGF	0.0490566
	HNSC	TTN	LCP1	0.0490566
	HNSC	TTN	CFH	0.0528302
	HNSC	TTN	MAPKBP1	0.0415094
	HNSC	TTN	MYO6	0.0528302
	HNSC	TTN	MBD5	0.0415094
	HNSC	TTN	ANK3	0.0603774
	HNSC	TTN	SCN1A	0.0679245
	HNSC	TTN	KIAA1549	0.0566038
	HNSC	TTN	AGMO	0.0490566
	HNSC	TTN	KIF4B	0.0490566
	HNSC	TTN	TNRC6C	0.0415094
	HNSC	TTN	USP29	0.0679245
	HNSC	TTN	KIAA1429	0.0528302
	HNSC	TTN	ROS1	0.0415094
	HNSC	TTN	CLSTN2	0.0415094
	HNSC	TTN	LBP	0.045283
	HNSC	TTN	ADAMTS3	0.0415094
	HNSC	TTN	CDH9	0.0415094
	HNSC	TTN	RELN	0.143396
	HNSC	TTN	OR5M3	0.0490566
	HNSC	TTN	RP1L1	0.0415094
	HNSC	TTN	MYT1	0.0415094
	HNSC	TTN	DPP10	0.0528302
	HNSC	TTN	CDKN2A	0.0716981
	HNSC	TTN	TEP1	0.0415094
	HNSC	TTN	TPO	0.0490566
	HNSC	TTN	EPHA3	0.0528302
	HNSC	TTN	CENPE	0.0641509
	HNSC	TTN	SCAND3	0.0490566
	HNSC	TTN	CGNL1	0.0415094
	HNSC	TTN	THOC2	0.0679245
	HNSC	TTN	CCDC158	0.0603774
	HNSC	TTN	CEP350	0.045283
	HNSC	TTN	LRRC4C	0.0981132
	HNSC	TTN	FN1	0.0792453
	HNSC	TTN	RFX6	0.0566038
	HNSC	TTN	NRXN3	0.0490566
	HNSC	TTN	NRXN1	0.045283
	HNSC	TTN	TRPC1	0.0490566
	HNSC	TTN	PKHD1	0.101887
	HNSC	TTN	ELMO1	0.045283
	HNSC	TTN	OR6F1	0.0528302
	HNSC	TTN	SPTAN1	0.045283
	HNSC	TTN	UGT3A1	0.045283
	HNSC	TTN	MDGA2	0.0490566
	HNSC	TTN	LAMB4	0.0641509
	HNSC	TTN	MGAM	0.0566038
	HNSC	TTN	KMT2D	0.0641509
	HNSC	TTN	NID2	0.0754717
	HNSC	TTN	PLCH1	0.0566038
	HNSC	TTN	PPP1R9A	0.0754717
	HNSC	TTN	FAM135B	0.090566
	HNSC	TTN	FIGN	0.0754717
	HNSC	TTN	ASTN1	0.0792453
	HNSC	TTN	DNAH2	0.0754717
	HNSC	TTN	DNAH3	0.0490566
	HNSC	TTN	DNAH7	0.124528
	HNSC	TTN	SEMA5A	0.0754717
	HNSC	TTN	DNAH5	0.2
	HNSC	TTN	DNAH8	0.10566
	HNSC	TTN	DNAH9	0.0867925
	HNSC	TTN	OR2M7	0.0415094
	HNSC	TTN	LY75	0.0490566
	HNSC	TTN	PCDH10	0.0716981
	HNSC	TTN	PCDH15	0.0867925
	HNSC	TTN	NSD1	0.135849
	HNSC	TTN	ZNF112	0.0415094
	HNSC	TTN	MDN1	0.090566
	HNSC	TTN	THEMIS	0.0603774
	HNSC	TTN	FILIP1L	0.0415094
	HNSC	TTN	ZFHX4	0.0943396
	HNSC	TTN	ZNF233	0.0566038
	HNSC	TTN	ZFHX3	0.0867925
	HNSC	TTN	OR10G8	0.045283
	HNSC	TTN	CSMD2	0.0415094
	HNSC	TTN	CSMD3	0.264151
	HNSC	TTN	CSMD1	0.0603774
	HNSC	TTN	ATR	0.0566038
	HNSC	TTN	TRIP12	0.0490566
	HNSC	TTN	MYH2	0.0641509
	HNSC	TTN	GREB1	0.0679245
	HNSC	TTN	MYH1	0.0528302
	HNSC	TTN	NLRP3	0.045283
	HNSC	TTN	MYH8	0.0754717
	HNSC	TTN	NLRP8	0.045283
	HNSC	TTN	LYST	0.045283
	HNSC	TTN	DIDO1	0.0792453
	HNSC	TTN	MACC1	0.0603774
	HNSC	TTN	CFHR5	0.0679245
	HNSC	TTN	FRK	0.045283
	HNSC	TTN	CEP250	0.0641509
	HNSC	TTN	PTCHD4	0.0415094
	HNSC	TTN	ZNF808	0.045283
	HNSC	TTN	SATB2	0.0490566
	HNSC	TTN	PCDHA6	0.0716981
	HNSC	TTN	TMEM2	0.0679245
	HNSC	TTN	EP300	0.090566
	HNSC	TTN	NPAP1	0.0943396
	HNSC	TTN	GTF3C1	0.045283
	HNSC	TTN	CDK8	0.0490566
	HNSC	TTN	OBSCN	0.045283
	HNSC	TTN	STAB2	0.0490566
	HNSC	TTN	ERCC5	0.0415094
	HNSC	TTN	NLRP14	0.045283
	HNSC	TTN	NLRP11	0.045283
	HNSC	TTN	MYOCD	0.0490566
	HNSC	TTN	NLRP13	0.045283
	HNSC	TTN	COL3A1	0.0679245
	HNSC	TTN	UBN2	0.0490566
	HNSC	TTN	IQGAP2	0.0415094
	HNSC	TTN	LPHN3	0.0528302
	HNSC	TTN	RB1	0.045283
	HNSC	TTN	MED12	0.0867925
	HNSC	TTN	SPHKAP	0.116981
	HNSC	TTN	ABCB4	0.0415094
	HNSC	TTN	FCRL4	0.0830189
	HNSC	TTN	RP1	0.109434
	HNSC	TTN	KCND2	0.0754717
	HNSC	TTN	ATP10B	0.0566038
	HNSC	TTN	PRKCB	0.0490566
	HNSC	TTN	PRKCG	0.0603774
	HNSC	TTN	NBPF10	0.0792453
	HNSC	TTN	COL24A1	0.0528302
	HNSC	TTN	CTNNA2	0.132075
	HNSC	TTN	BAI1	0.0490566
	HNSC	TTN	BAI3	0.101887
	HNSC	TTN	NOTCH1	0.0679245
	HNSC	TTN	GOLGB1	0.0792453
	HNSC	TTN	GPR133	0.0566038
	HNSC	TTN	PTCH1	0.0415094
	HNSC	TTN	ZNF99	0.10566
	HNSC	TTN	CACNG6	0.045283
	HNSC	TTN	TBX22	0.045283
	HNSC	TTN	KCNB2	0.0641509
	HNSC	TTN	LRRTM4	0.045283
	HNSC	TTN	FRY	0.0528302
	HNSC	TTN	COL11A1	0.0792453
	HNSC	TTN	LINGO2	0.0566038
	HNSC	TTN	IL12RB1	0.045283
	HNSC	TTN	CNGB3	0.0490566
	HNSC	TTN	IL12RB2	0.0415094
	HNSC	TTN	ACSM5	0.045283
	HNSC	TTN	DCC	0.0679245
	HNSC	TTN	MCF2	0.0490566
	HNSC	TTN	GRM8	0.0566038
	HNSC	TTN	CUL3	0.0603774
	HNSC	TTN	ABCG8	0.0528302
	HNSC	TTN	ERBB4	0.045283
	HNSC	TTN	WNK1	0.0679245
	HNSC	TTN	BZRAP1	0.0528302
	HNSC	TTN	ACSM2B	0.0528302
	HNSC	TTN	GPATCH8	0.0415094
	HNSC	TTN	PLD5	0.0490566
	HNSC	TTN	NIN	0.0415094
	HNSC	TTN	ADCY2	0.0981132
	HNSC	TTN	SLTM	0.045283
	HNSC	TTN	PRAMEF11	0.0415094
	HNSC	TTN	SPEN	0.045283
	HNSC	TTN	TTC14	0.045283
	HNSC	TTN	UTRN	0.0490566
	HNSC	TTN	POM121L12	0.0679245
	HNSC	TTN	KCNV1	0.0415094
	HNSC	TTN	DMD	0.090566
	HNSC	TTN	PLCB1	0.0641509
	HNSC	TTN	GRIA2	0.045283
	HNSC	TTN	DOCK3	0.045283
	HNSC	TTN	MROH2B	0.10566
	HNSC	TTN	C12orf4	0.0490566
	HNSC	TTN	HELZ	0.0415094
	HNSC	TTN	CCKBR	0.0566038
	HNSC	TTN	PCDHB7	0.045283
	HNSC	TTN	OR4D11	0.045283
	HNSC	TTN	MAP1A	0.0490566
	HNSC	TTN	PLCB2	0.045283
	HNSC	TTN	EPHB1	0.0490566
	HNSC	TTN	SPANXN2	0.0490566
	HNSC	TTN	OR5L1	0.0566038
	HNSC	TTN	UNC5C	0.0566038
	HNSC	TTN	OR5L2	0.045283
	HNSC	TTN	UNC5D	0.109434
	HNSC	TTN	PCDHGA9	0.0415094
	HNSC	TTN	PCDHA10	0.0566038
	HNSC	TTN	PCDHGA1	0.0528302
	HNSC	TTN	ABCA10	0.0566038
	HNSC	TTN	ABCA12	0.0490566
	HNSC	TTN	ABCA13	0.0754717
	HNSC	TTN	TP53	0.384906
	HNSC	TTN	IMPG1	0.0566038
	HNSC	TTN	FRG2B	0.0528302
	HNSC	TTN	HERC2	0.0566038
	HNSC	TTN	HLTF	0.0415094
	HNSC	TTN	MS4A14	0.0528302
	HNSC	TTN	PHF3	0.0792453
	HNSC	TTN	MYOM2	0.0415094
	HNSC	TTN	MYOM1	0.0415094
	HNSC	TTN	FSTL5	0.0641509
	HNSC	TTN	MYO1G	0.0490566
	HNSC	TTN	MAGEC1	0.132075
	HNSC	TTN	ADAMTS12	0.0679245
	HNSC	TTN	KCNA4	0.0528302
	HNSC	TTN	KCNA2	0.0528302
	HNSC	TTN	KCNA3	0.0528302
	HNSC	TTN	THSD7B	0.0679245
	HNSC	TTN	FLG2	0.045283
	HNSC	TTN	ZNF536	0.0641509
	HNSC	TTN	THSD7A	0.0566038
	HNSC	TTN	STAT2	0.0490566
	HNSC	TTN	ZEB1	0.0415094
	HNSC	TTN	PDE3A	0.0415094
	HNSC	TTN	C6	0.045283
	HNSC	TTN	KDR	0.0415094
	HNSC	TTN	ZIM3	0.045283
	HNSC	TTN	GALNTL6	0.0566038
	HNSC	TTN	ACACB	0.0415094
	HNSC	TTN	MAST4	0.0490566
	HNSC	TTN	ATRX	0.0754717
	HNSC	TTN	GABRB3	0.0603774
	HNSC	TTN	LRP2	0.0415094
	HNSC	TTN	KCNJ1	0.045283
	HNSC	TTN	LRP1	0.0415094
	HNSC	TTN	NEUROD6	0.0792453
	HNSC	TTN	GALNT13	0.0830189
	HNSC	TTN	PLXNA2	0.0490566
	HNSC	TTN	PLXNA4	0.0603774
	HNSC	TTN	CHRD	0.045283
	HNSC	TTN	KIAA1211	0.0603774
	HNSC	TTN	PEG3	0.113208
	HNSC	TTN	CDH10	0.101887
	HNSC	TTN	INSC	0.0415094
	HNSC	TTN	IL1RAPL1	0.045283
	HNSC	TTN	DIP2A	0.0490566
	HNSC	TTN	NLRP12	0.0830189
	HNSC	TTN	OR4A16	0.0415094
	HNSC	TTN	OR4A15	0.0490566
	HNSC	TTN	OR9G4	0.0528302
	HNSC	TTN	USP9X	0.0415094
	HNSC	TTN	ATP11A	0.0415094
	HNSC	TTN	ANKRD17	0.0867925
	HNSC	TTN	SPTBN1	0.0716981
	HNSC	TTN	SEL1L2	0.0490566
	HNSC	TTN	FRG1B	0.0415094
	HNSC	TTN	BCLAF1	0.0415094
	HNSC	TTN	TLN1	0.0716981
	HNSC	TTN	NIPBL	0.0415094
	HNSC	TTN	RGS7	0.0566038
	HNSC	TTN	OR2T11	0.045283
	HNSC	TTN	OR2T12	0.0490566
	HNSC	TTN	OGDHL	0.0754717
	HNSC	TTN	DPP6	0.0490566
	HNSC	TTN	KMT2C	0.090566
	HNSC	TTN	ZP2	0.0415094
	HNSC	TTN	REG1A	0.0415094
	HNSC	TTN	AMY2B	0.0415094
	HNSC	TTN	PEAK1	0.045283
	HNSC	TTN	OR2M5	0.0566038
	HNSC	TTN	AP4E1	0.0415094
	HNSC	TTN	PCNX	0.0490566
	HNSC	TTN	ZNF804A	0.0566038
	HNSC	TTN	AGTR1	0.0641509
	HNSC	TTN	ZNF804B	0.0943396
	HNSC	TTN	PCDHA3	0.0415094
	HNSC	TTN	OR2L13	0.0641509
	HNSC	TTN	PCDHA7	0.0566038
	HNSC	TTN	SOGA3	0.045283
	HNSC	TTN	EYS	0.0566038
	HNSC	TTN	PRUNE2	0.0641509
	HNSC	TTN	ABCC9	0.0867925
	HNSC	TTN	ABCC5	0.0566038
	HNSC	TTN	COL6A3	0.0603774
	HNSC	TTN	COL6A5	0.0415094
	HNSC	TTN	DNAH11	0.0641509
	HNSC	TTN	USH2A	0.154717
	HNSC	TTN	KLHL1	0.0490566
	HNSC	TTN	PCDHGB3	0.045283
	HNSC	TTN	MROH9	0.0415094
	HNSC	TTN	LRFN5	0.0716981
	HNSC	TTN	SLC39A12	0.090566
	HNSC	TTN	HTR1E	0.0603774
	HNSC	TTN	RYR2	0.120755
	HNSC	TTN	ZP4	0.0415094
	HNSC	TTN	NAV3	0.14717
	HNSC	TTN	MED13	0.0415094
	HNSC	TTN	MYCBP2	0.0943396
	HNSC	TTN	PFAS	0.0415094
	HNSC	TTN	ZNF667	0.045283
	HNSC	TTN	TRHDE	0.10566
	HNSC	TTN	TECRL	0.045283
	HNSC	TTN	KLHL4	0.0415094
	HNSC	TTN	VPS13D	0.0716981
	HNSC	TTN	UBR2	0.0566038
	HNSC	TTN	SOCS5	0.0566038
	HNSC	TTN	SPTA1	0.0981132
	HNSC	TTN	ZNF440	0.0415094
	HNSC	TTN	ZNF443	0.0415094
	HNSC	TTN	NFXL1	0.0490566
	HNSC	TTN	ROBO4	0.045283
	HNSC	TTN	FAT3	0.0528302
	HNSC	TTN	FAT2	0.045283
	HNSC	TTN	TLR4	0.0415094
	HNSC	TTN	FAT4	0.0490566
	HNSC	TTN	SCN3A	0.0792453
	HNSC	TTN	ZNF560	0.0528302
	HNSC	TTN	TRIM39	0.045283
	HNSC	TTN	PABPC5	0.045283
	HNSC	TTN	FMN2	0.0754717
	HNSC	TTN	TRIM55	0.0641509
	HNSC	TTN	DPPA4	0.0867925
	HNSC	TTN	CHD2	0.0415094
	HNSC	TTN	LRRK2	0.045283
	HNSC	TTN	CHD8	0.0415094
	HNSC	TTN	ASXL3	0.0792453
	HNSC	TTN	UBE3A	0.0415094
	HNSC	TTN	IGSF10	0.045283
	HNSC	TTN	MED12L	0.0641509
	HNSC	TTN	SAMD7	0.0679245
	HNSC	TTN	SAMD3	0.0566038
	HNSC	TTN	DLX5	0.0415094
	HNSC	TTN	GRIN2A	0.0415094
	HNSC	TTN	TTC6	0.0415094
	HNSC	TTN	PSG8	0.0415094
	HNSC	TTN	SPATA18	0.0528302
	HNSC	TTN	ANKRD26	0.0490566
	HNSC	TTN	PLEC	0.116981
	HNSC	TTN	ITPR2	0.0679245
	HNSC	TTN	KIAA1109	0.0679245
	HNSC	TTN	FAM47C	0.0528302
	HNSC	TTN	FAM47B	0.0641509
	HNSC	TTN	HOXD12	0.0490566
	HNSC	TTN	CFTR	0.0490566
	HNSC	TTN	HTT	0.045283
	HNSC	TTN	PDZD2	0.0490566
	HNSC	TTN	OR4M1	0.0415094
	HNSC	TTN	ZNF385B	0.0603774
	HNSC	TTN	BEST3	0.0415094
	HNSC	TTN	DCAF4L2	0.0528302
	HNSC	TTN	FAM5B	0.0566038
	HNSC	TTN	SORCS1	0.0490566
	HNSC	TTN	SPATA31D1	0.0754717
	HNSC	TTN	NEB	0.0679245
	HNSC	TTN	TENM1	0.0528302
	HNSC	TTN	MUC5B	0.0528302
	HNSC	TTN	NCOR1	0.0679245
	HNSC	TTN	TNN	0.0792453
	HNSC	TTN	NAA25	0.0528302
	HNSC	TTN	IQUB	0.0603774
	HNSC	TTN	PHIP	0.0490566
	HNSC	TTN	DLC1	0.0415094
	HNSC	TTN	FSCB	0.0528302
	HNSC	TTN	ATP8A2	0.0490566
	HNSC	TTN	UNC13C	0.0603774
	HNSC	TTN	KIAA2018	0.0603774
	HNSC	TTN	SYNE1	0.241509
	HNSC	TTN	SYNE2	0.0603774
	HNSC	TTN	VWA3B	0.0415094
	HNSC	TTN	PROX1	0.0528302
	HNSC	TTN	PDZRN3	0.0490566
	HNSC	TTN	PAPPA2	0.128302
	HNSC	TTN	C5	0.0490566
	HNSC	TTN	STEAP4	0.045283
	HNSC	TTN	CPED1	0.0490566
	HNSC	TTN	MKI67	0.0566038
	HNSC	TTN	KALRN	0.0490566
	HNSC	TTN	VCAN	0.0490566
	HNSC	TTN	CNTNAP2	0.109434
	HNSC	TTN	CNTNAP5	0.124528
	HNSC	TTN	HIST1H2AH	0.0566038
	HNSC	TTN	ADAM18	0.0415094
	HNSC	TTN	TRAT1	0.0490566
	HNSC	TTN	SVEP1	0.0566038
	HNSC	TTN	LRP1B	0.267925
	HNSC	TTN	PTPRD	0.045283
	HNSC	TTN	C1orf173	0.0754717
	HNSC	TTN	TG	0.0490566
	HNSC	TTN	VPS13C	0.0490566
	HNSC	TTN	VPS13B	0.0603774
	HNSC	TTN	DPY19L3	0.0415094
	HNSC	TTN	TXNL1	0.045283
	HNSC	TTN	KIAA1024	0.045283
	HNSC	TTN	GPC5	0.0603774
	HNSC	TTN	HEPH	0.0415094
	HNSC	TTN	ARMC4	0.0867925
	HNSC	TTN	PLCL1	0.045283
	HNSC	TTN	MTAP	0.0415094
	HNSC	TTN	SHANK2	0.0415094
	HNSC	TTN	BICD1	0.0603774
	HNSC	TTN	SBNO1	0.0415094
	HNSC	TTN	PTPRT	0.0603774
	HNSC	TTN	CYP4A11	0.0528302
	HNSC	TTN	GRIN2B	0.0716981
	HNSC	TTN	KCNT2	0.0528302
	HNSC	TTN	PTPRC	0.0716981
	HNSC	TTN	AHNAK2	0.0754717
	HNSC	TTN	PTPRM	0.045283
	HNSC	TTN	PKDREJ	0.0716981
	HNSC	TTN	ZNF286B	0.0415094
	HNSC	LAMA2	LRP1B	0.0415094
	HNSC	NACA	TSPYL5	0.045283
	HNSC	NACA	ARHGEF40	0.045283
	HNSC	NACA	VEPH1	0.045283
	HNSC	NACA	WDR35	0.045283
	HNSC	NACA	FUBP3	0.045283
	HNSC	NACA	KRTAP10-4	0.045283
	HNSC	NACA	CELSR2	0.045283
	HNSC	NACA	WNK4	0.045283
	HNSC	NACA	MUC4	0.045283
	HNSC	NACA	RIMKLA	0.045283
	HNSC	NACA	ZNF546	0.045283
	HNSC	NACA	LIFR	0.045283
	HNSC	NACA	ABAT	0.045283
	HNSC	NACA	ATP13A4	0.045283
	HNSC	NACA	NPLOC4	0.045283
	HNSC	NACA	CACNA1G	0.045283
	HNSC	NACA	PACSIN2	0.045283
	HNSC	CUBN	CSMD3	0.0490566
	HNSC	CUBN	TP53	0.0754717
	HNSC	CUBN	TTN	0.0641509
	HNSC	PLEC	APOB	0.0415094
	HNSC	PLEC	POM121L12	0.045283
	HNSC	PLEC	ZNF804B	0.0415094
	HNSC	SYNE1	COL11A1	0.0528302
	HNSC	SYNE1	USH2A	0.0716981
	HNSC	SYNE1	MROH2B	0.0528302
	HNSC	SYNE1	OR4A16	0.0415094
	HNSC	SYNE1	MYH2	0.0415094
	HNSC	SYNE1	THSD7A	0.0415094
	HNSC	SYNE1	APOB	0.0566038
	HNSC	SYNE1	LRP1B	0.090566
	HNSC	SYNE1	RELN	0.0679245
	HNSC	SYNE1	DIDO1	0.0490566
	HNSC	SYNE1	LAMA1	0.0566038
	HNSC	SYNE1	CTNNA2	0.0603774
	HNSC	SYNE1	ABCA13	0.0490566
	HNSC	SYNE1	DNAH7	0.0415094
	HNSC	SYNE1	DNAH5	0.0679245
	HNSC	SYNE1	COL22A1	0.0490566
	HNSC	SYNE1	FAT3	0.0490566
	HNSC	SYNE1	SI	0.0528302
	HNSC	SYNE1	SPHKAP	0.0415094
	HNSC	SYNE1	RIMS2	0.045283
	HNSC	SYNE1	PCDH15	0.0415094
	HNSC	SYNE1	NSD1	0.0490566
	HNSC	SYNE1	PKHD1	0.045283
	HNSC	SYNE1	ZNF99	0.0415094
	HNSC	XIRP2	LRP1B	0.0415094
	HNSC	XIRP2	TP53	0.0641509
	HNSC	XIRP2	TTN	0.0679245
	HNSC	TP53	CDH10	0.0415094
	HNSC	TP53	COL22A1	0.0679245
	HNSC	TP53	DMD	0.0528302
	HNSC	TP53	COL11A1	0.0415094
	HNSC	TP53	POLQ	0.0415094
	HNSC	TP53	EPHA7	0.0415094
	HNSC	TP53	ZFHX4	0.045283
	HNSC	TP53	NLRP12	0.0415094
	HNSC	TP53	FMN2	0.0415094
	HNSC	TP53	CSMD3	0.120755
	HNSC	TP53	MUC16	0.124528
	HNSC	TP53	DSCAM	0.0415094
	HNSC	TP53	TMEM2	0.0415094
	HNSC	TP53	PKHD1L1	0.0641509
	HNSC	TP53	GRIN2B	0.045283
	HNSC	TP53	ZNF536	0.045283
	HNSC	TP53	APOB	0.0603774
	HNSC	TP53	USH2A	0.0830189
	HNSC	TP53	ASPM	0.0415094
	HNSC	TP53	MYH8	0.045283
	HNSC	TP53	RYR2	0.0415094
	HNSC	TP53	MUC5B	0.0415094
	HNSC	TP53	LRP1B	0.139623
	HNSC	TP53	PAPPA2	0.045283
	HNSC	TP53	NAV3	0.0490566
	HNSC	TP53	PCLO	0.101887
	HNSC	TP53	RELN	0.045283
	HNSC	TP53	C1orf173	0.0415094
	HNSC	TP53	RIMS2	0.0490566
	HNSC	TP53	VPS13B	0.0415094
	HNSC	TP53	KMT2C	0.0490566
	HNSC	TP53	LAMA2	0.045283
	HNSC	TP53	CDKN2A	0.0754717
	HNSC	TP53	KMT2D	0.0792453
	HNSC	TP53	PCDH11X	0.045283
	HNSC	TP53	WNK1	0.045283
	HNSC	TP53	ZNF208	0.045283
	HNSC	TP53	PCDH15	0.0716981
	HNSC	TP53	NPAP1	0.045283
	HNSC	TP53	PLEC	0.045283
	HNSC	TP53	UNC13C	0.045283
	HNSC	TP53	MUC17	0.0528302
	HNSC	TP53	SYNE1	0.090566
	HNSC	TP53	SYNE2	0.0528302
	HNSC	TP53	ZNF804A	0.0415094
	HNSC	TP53	ZNF804B	0.045283
	HNSC	TP53	ANKRD17	0.045283
	HNSC	TP53	PTPRT	0.045283
	HNSC	TP53	DNAH7	0.0490566
	HNSC	TP53	LRP4	0.0415094
	HNSC	TP53	DNAH5	0.0830189
	HNSC	TP53	DNAH8	0.0415094
	HNSC	TP53	DNAH9	0.0415094
	HNSC	TP53	NOTCH1	0.0792453
	HNSC	TP53	SCN1A	0.0528302
	HNSC	TP53	FAT3	0.0490566
	HNSC	TP53	SI	0.0603774
	HNSC	TP53	FAM135B	0.0566038
	HNSC	TP53	PIK3CA	0.0830189
	HNSC	TP53	PKHD1	0.045283
	HNSC	TP53	ZNF99	0.0490566
	HNSC	TP53	PEG3	0.045283
	HNSC	DNAH5	COL11A1	0.0490566
	HNSC	DNAH5	CTNNA2	0.045283
	HNSC	DNAH5	FAM135B	0.045283
	HNSC	DNAH5	PDE10A	0.0415094
	HNSC	ATAD5	LBP	0.0415094
	HNSC	FAT1	TP53	0.0679245
	HNSC	FAT1	NOTCH1	0.0415094
	HNSC	FAT1	LRP1B	0.0415094
	HNSC	FAT1	TTN	0.0641509
	HNSC	FAT1	MUC16	0.0415094
	HNSC	FAT1	FLG	0.0415094
	HNSC	GPR98	MUC16	0.0415094
	HNSC	GPR98	TP53	0.0415094
	HNSC	GPR98	TTN	0.0528302
	HNSC	GPR98	CSMD3	0.0415094
	HNSC	NSD1	SI	0.0415094
	LUAD	MAGEC1	TSHZ3	0.0482759
	LUAD	MAGEC1	PAPPA2	0.0413793
	LUAD	DNAH11	SPTA1	0.037931
	LUAD	DNAH11	GPR112	0.037931
	LUAD	USH2A	ZCCHC16	0.0482759
	LUAD	USH2A	PCSK5	0.037931
	LUAD	USH2A	CCDC147	0.0413793
	LUAD	USH2A	CCDC141	0.0586207
	LUAD	USH2A	OR2L3	0.0655172
	LUAD	USH2A	L1CAM	0.0551724
	LUAD	USH2A	OR2L8	0.0586207
	LUAD	USH2A	DUSP27	0.0827586
	LUAD	USH2A	CNGB3	0.0448276
	LUAD	USH2A	SMG1	0.0482759
	LUAD	USH2A	NTNG1	0.0551724
	LUAD	USH2A	LRRTM4	0.0482759
	LUAD	USH2A	PIK3CA	0.0482759
	LUAD	USH2A	NID1	0.0586207
	LUAD	USH2A	SMOC1	0.037931
	LUAD	USH2A	PIK3CG	0.037931
	LUAD	USH2A	ATRNL1	0.0724138
	LUAD	USH2A	ZSWIM2	0.062069
	LUAD	USH2A	PRKG1	0.0413793
	LUAD	USH2A	PCDH11X	0.148276
	LUAD	USH2A	LARP1	0.037931
	LUAD	USH2A	ARHGEF12	0.0413793
	LUAD	USH2A	SLITRK5	0.0551724
	LUAD	USH2A	SLITRK2	0.0689655
	LUAD	USH2A	SLITRK3	0.0689655
	LUAD	USH2A	DYSF	0.0551724
	LUAD	USH2A	DIAPH3	0.0586207
	LUAD	USH2A	MUC2	0.0448276
	LUAD	USH2A	WIPI1	0.0448276
	LUAD	USH2A	CRB1	0.0586207
	LUAD	USH2A	CRB2	0.037931
	LUAD	USH2A	MTUS2	0.037931
	LUAD	USH2A	PIK3C2G	0.0413793
	LUAD	USH2A	MACROD2	0.037931
	LUAD	USH2A	CEP112	0.037931
	LUAD	USH2A	MUC17	0.210345
	LUAD	USH2A	ALK	0.0724138
	LUAD	USH2A	UBE4B	0.0413793
	LUAD	USH2A	ZNF675	0.0448276
	LUAD	USH2A	AKAP1	0.037931
	LUAD	USH2A	OR5J2	0.0448276
	LUAD	USH2A	HCN1	0.0931034
	LUAD	USH2A	ZNF804B	0.0758621
	LUAD	USH2A	AKAP9	0.037931
	LUAD	USH2A	OVCH1	0.0758621
	LUAD	USH2A	ANGPTL5	0.037931
	LUAD	USH2A	ANGPT4	0.062069
	LUAD	USH2A	OR2L2	0.0448276
	LUAD	USH2A	GPR112	0.134483
	LUAD	USH2A	OR5A1	0.0482759
	LUAD	USH2A	MYO3A	0.0689655
	LUAD	USH2A	MMP16	0.0793103
	LUAD	USH2A	MYO3B	0.037931
	LUAD	USH2A	GABRG2	0.0413793
	LUAD	USH2A	ITGA2	0.037931
	LUAD	USH2A	ITGA4	0.0448276
	LUAD	USH2A	MYO18B	0.0896552
	LUAD	USH2A	SETBP1	0.110345
	LUAD	USH2A	CHL1	0.0482759
	LUAD	USH2A	TMEM132D	0.0551724
	LUAD	USH2A	OR5D13	0.0896552
	LUAD	USH2A	BOD1L1	0.0724138
	LUAD	USH2A	SOGA2	0.0586207
	LUAD	USH2A	PKHD1L1	0.117241
	LUAD	USH2A	SPATA31A6	0.0827586
	LUAD	USH2A	SLC17A3	0.037931
	LUAD	USH2A	BMS1	0.0586207
	LUAD	USH2A	APOB	0.175862
	LUAD	USH2A	LILRB2	0.0413793
	LUAD	USH2A	LILRB1	0.0517241
	LUAD	USH2A	WDR49	0.0517241
	LUAD	USH2A	PAMR1	0.0413793
	LUAD	USH2A	SI	0.127586
	LUAD	USH2A	ZIC4	0.0586207
	LUAD	USH2A	ITGA8	0.0896552
	LUAD	USH2A	MYPN	0.0655172
	LUAD	USH2A	NF1	0.0931034
	LUAD	USH2A	ASIC4	0.0448276
	LUAD	USH2A	GRM5	0.0413793
	LUAD	USH2A	GRM7	0.0413793
	LUAD	USH2A	GRM1	0.0793103
	LUAD	USH2A	TMTC2	0.0448276
	LUAD	USH2A	TECTA	0.062069
	LUAD	USH2A	SDK1	0.0689655
	LUAD	USH2A	UGT2A1	0.0413793
	LUAD	USH2A	SERPINB12	0.0517241
	LUAD	USH2A	FRAS1	0.0862069
	LUAD	USH2A	GUCY2F	0.037931
	LUAD	USH2A	DST	0.131034
	LUAD	USH2A	HOXB1	0.037931
	LUAD	USH2A	KCNK10	0.0551724
	LUAD	USH2A	OR14C36	0.062069
	LUAD	USH2A	COL4A6	0.0413793
	LUAD	USH2A	NFASC	0.0517241
	LUAD	USH2A	COL4A2	0.0655172
	LUAD	USH2A	COL4A1	0.0689655
	LUAD	USH2A	MYO16	0.0724138
	LUAD	USH2A	RBM12B	0.037931
	LUAD	USH2A	DLG5	0.0413793
	LUAD	USH2A	RTTN	0.0482759
	LUAD	USH2A	XIRP1	0.0413793
	LUAD	USH2A	ZEB2	0.0689655
	LUAD	USH2A	KCNH5	0.0448276
	LUAD	USH2A	GLI1	0.0482759
	LUAD	USH2A	OR8J1	0.0448276
	LUAD	USH2A	KCNH1	0.0551724
	LUAD	USH2A	KCNH2	0.0448276
	LUAD	USH2A	VAV3	0.062069
	LUAD	USH2A	COL22A1	0.0965517
	LUAD	USH2A	GABRQ	0.0586207
	LUAD	USH2A	KCNH8	0.0551724
	LUAD	USH2A	ASAP1	0.037931
	LUAD	USH2A	WDFY3	0.0482759
	LUAD	USH2A	ZNF423	0.0586207
	LUAD	USH2A	EFCAB5	0.0413793
	LUAD	USH2A	FLNB	0.037931
	LUAD	USH2A	FLNC	0.0827586
	LUAD	USH2A	ITGAD	0.0413793
	LUAD	USH2A	PRDM9	0.0931034
	LUAD	USH2A	OR4K5	0.0482759
	LUAD	USH2A	MYH11	0.0586207
	LUAD	USH2A	MYH13	0.0551724
	LUAD	USH2A	OR4K1	0.0482759
	LUAD	USH2A	POLQ	0.0689655
	LUAD	USH2A	OR4K2	0.0413793
	LUAD	USH2A	PZP	0.0689655
	LUAD	USH2A	ZNF831	0.0793103
	LUAD	USH2A	ANKRD35	0.037931
	LUAD	USH2A	PLCL1	0.0517241
	LUAD	USH2A	KIAA0947	0.0482759
	LUAD	USH2A	IGF2R	0.0448276
	LUAD	USH2A	OR6Y1	0.037931
	LUAD	USH2A	TMPRSS11E	0.0482759
	LUAD	USH2A	PIK3AP1	0.0448276
	LUAD	USH2A	ENPEP	0.0413793
	LUAD	USH2A	TLL2	0.0482759
	LUAD	USH2A	NCOA6	0.037931
	LUAD	USH2A	MYF6	0.0413793
	LUAD	USH2A	INHBA	0.0448276
	LUAD	USH2A	ASPM	0.103448
	LUAD	USH2A	OR51V1	0.037931
	LUAD	USH2A	PCDHB12	0.0517241
	LUAD	USH2A	RAD51AP2	0.037931
	LUAD	USH2A	PCDHB10	0.0586207
	LUAD	USH2A	PCDHB16	0.0586207
	LUAD	USH2A	BIRC6	0.0413793
	LUAD	USH2A	COL3A1	0.1
	LUAD	USH2A	BRWD3	0.0586207
	LUAD	USH2A	OR2AK2	0.0551724
	LUAD	USH2A	OR2T33	0.0586207
	LUAD	USH2A	KIF21B	0.0586207
	LUAD	USH2A	LAMA1	0.1
	LUAD	USH2A	LAMA2	0.134483
	LUAD	USH2A	LAMA4	0.0551724
	LUAD	USH2A	SLITRK4	0.0724138
	LUAD	USH2A	WBSCR17	0.062069
	LUAD	USH2A	GRID2	0.1
	LUAD	USH2A	OR6K3	0.0413793
	LUAD	USH2A	OR6K2	0.062069
	LUAD	USH2A	ZNF80	0.0413793
	LUAD	USH2A	AMPH	0.037931
	LUAD	USH2A	LEPR	0.0413793
	LUAD	USH2A	RGPD3	0.062069
	LUAD	USH2A	OPRM1	0.037931
	LUAD	USH2A	PEX2	0.037931
	LUAD	USH2A	MXRA5	0.0862069
	LUAD	USH2A	RGPD4	0.0655172
	LUAD	USH2A	OR14A16	0.0413793
	LUAD	USH2A	PDE10A	0.0551724
	LUAD	USH2A	SEMA5B	0.037931
	LUAD	USH2A	F5	0.0655172
	LUAD	USH2A	TRIOBP	0.037931
	LUAD	USH2A	NUP210	0.0448276
	LUAD	USH2A	GPR158	0.0793103
	LUAD	USH2A	SPAG16	0.0413793
	LUAD	USH2A	TAF1L	0.0896552
	LUAD	USH2A	ABCA6	0.0689655
	LUAD	USH2A	ABCA7	0.0482759
	LUAD	USH2A	ABCA4	0.037931
	LUAD	USH2A	ABCA2	0.0482759
	LUAD	USH2A	UGT2B28	0.037931
	LUAD	USH2A	TMEM168	0.0413793
	LUAD	USH2A	PRKD1	0.0448276
	LUAD	USH2A	MORC3	0.037931
	LUAD	USH2A	MROH7	0.0448276
	LUAD	USH2A	NCKAP1L	0.0655172
	LUAD	USH2A	KCNC2	0.0448276
	LUAD	USH2A	ARHGEF11	0.0482759
	LUAD	USH2A	EGFR	0.0586207
	LUAD	USH2A	IGSF1	0.0517241
	LUAD	USH2A	PTPRZ1	0.0896552
	LUAD	USH2A	KIAA2022	0.0448276
	LUAD	USH2A	ZNF496	0.0517241
	LUAD	USH2A	DLC1	0.0482759
	LUAD	USH2A	SPATA31E1	0.0586207
	LUAD	USH2A	ANKRD17	0.0758621
	LUAD	USH2A	MYOC	0.0482759
	LUAD	USH2A	ZNF780B	0.037931
	LUAD	USH2A	OR6B1	0.0482759
	LUAD	USH2A	CAD	0.0482759
	LUAD	USH2A	RGS22	0.0551724
	LUAD	USH2A	SIM1	0.062069
	LUAD	USH2A	ADCYAP1R1	0.0413793
	LUAD	USH2A	DPYD	0.0724138
	LUAD	USH2A	AASS	0.037931
	LUAD	USH2A	PDE1B	0.037931
	LUAD	USH2A	SLITRK1	0.103448
	LUAD	USH2A	GPRASP1	0.0482759
	LUAD	USH2A	GPR126	0.0482759
	LUAD	USH2A	SNTG1	0.103448
	LUAD	USH2A	SLIT3	0.0413793
	LUAD	USH2A	SLIT2	0.0931034
	LUAD	USH2A	ZNF648	0.037931
	LUAD	USH2A	POTEH	0.0482759
	LUAD	USH2A	MNDA	0.0482759
	LUAD	USH2A	LRRIQ1	0.0724138
	LUAD	USH2A	POTEE	0.0413793
	LUAD	USH2A	PCDH20	0.0413793
	LUAD	USH2A	FOLH1	0.037931
	LUAD	USH2A	SPEF2	0.0689655
	LUAD	USH2A	CDH23	0.0517241
	LUAD	USH2A	HEATR1	0.037931
	LUAD	USH2A	AEBP1	0.0413793
	LUAD	USH2A	NLGN4X	0.0517241
	LUAD	USH2A	FBN2	0.127586
	LUAD	USH2A	FBN3	0.037931
	LUAD	USH2A	OLFM3	0.0413793
	LUAD	USH2A	FBN1	0.037931
	LUAD	USH2A	DCSTAMP	0.0551724
	LUAD	USH2A	OR4N4	0.0413793
	LUAD	USH2A	HGF	0.0827586
	LUAD	USH2A	ARHGEF17	0.037931
	LUAD	USH2A	OR8H2	0.037931
	LUAD	USH2A	DMXL1	0.062069
	LUAD	USH2A	CFH	0.062069
	LUAD	USH2A	GLRA2	0.0482759
	LUAD	USH2A	MBD5	0.0482759
	LUAD	USH2A	ANK1	0.0827586
	LUAD	USH2A	SPHKAP	0.0862069
	LUAD	USH2A	SCN1A	0.0517241
	LUAD	USH2A	LILRA6	0.0448276
	LUAD	USH2A	CYP11B2	0.0448276
	LUAD	USH2A	IGDCC4	0.0517241
	LUAD	USH2A	STXBP5L	0.0724138
	LUAD	USH2A	ZDBF2	0.0413793
	LUAD	USH2A	FRYL	0.0724138
	LUAD	USH2A	COL11A1	0.127586
	LUAD	USH2A	COL11A2	0.0448276
	LUAD	USH2A	AHCTF1	0.0482759
	LUAD	USH2A	ZFPM2	0.0862069
	LUAD	USH2A	ATP13A5	0.0517241
	LUAD	USH2A	SPTB	0.037931
	LUAD	USH2A	OR5M3	0.0482759
	LUAD	USH2A	TFAP2D	0.037931
	LUAD	USH2A	OR4M2	0.062069
	LUAD	USH2A	PTK2B	0.037931
	LUAD	USH2A	SERPINA11	0.037931
	LUAD	USH2A	PKP2	0.037931
	LUAD	USH2A	USP29	0.0482759
	LUAD	USH2A	WSCD2	0.0517241
	LUAD	USH2A	CYP4F2	0.0551724
	LUAD	USH2A	RASAL2	0.0482759
	LUAD	USH2A	URGCP	0.0482759
	LUAD	USH2A	EGF	0.037931
	LUAD	USH2A	CLSTN2	0.0448276
	LUAD	USH2A	ADAMTS5	0.0586207
	LUAD	USH2A	ADAMTS4	0.0413793
	LUAD	USH2A	TUBA3C	0.037931
	LUAD	USH2A	ASTL	0.0413793
	LUAD	USH2A	ASB5	0.037931
	LUAD	USH2A	EIF3B	0.0448276
	LUAD	USH2A	SAGE1	0.0517241
	LUAD	USH2A	CDH9	0.117241
	LUAD	USH2A	CDH8	0.0793103
	LUAD	USH2A	KCNU1	0.062069
	LUAD	USH2A	SLC12A1	0.037931
	LUAD	USH2A	RELN	0.124138
	LUAD	USH2A	ACAN	0.0413793
	LUAD	USH2A	URB2	0.037931
	LUAD	USH2A	CDH2	0.0689655
	LUAD	USH2A	KNDC1	0.062069
	LUAD	USH2A	CDH4	0.0689655
	LUAD	USH2A	FGB	0.037931
	LUAD	USH2A	MYT1	0.0586207
	LUAD	USH2A	CRISPLD1	0.037931
	LUAD	USH2A	DYNC1I1	0.037931
	LUAD	USH2A	TEP1	0.0517241
	LUAD	USH2A	ZNF676	0.0448276
	LUAD	USH2A	CENPF	0.0689655
	LUAD	USH2A	ENOX1	0.0413793
	LUAD	USH2A	CRISP2	0.037931
	LUAD	USH2A	XYLT1	0.0724138
[truncated: 23,857 more rows]
