# Supplementary material for: Population-based statistical inference for temporal sequence of somatic mutations in cancer genomes
Source: BMC Med Genomics. 2018 Apr 20;11(Suppl 2):29. doi: 10.1186/s12920-018-0352-z (PMC5918460; doi:10.1186/s12920-018-0352-z)
Supplement: Supplementary file 3 — Table S2. Ordered pairs with statistical significance in each tumor type. (XLSX 61 kb) [file 12920_2018_352_MOESM3_ESM.xlsx]

## Sheet: TableS2
	Supplementary Table S2. Ordered pairs with statistical significance in each tumor type
	Tumor Type	Ancestor	Descendent	P value
	BLCA	TP53	MUC16	3e-05
	BLCA	TP53	TTN	3e-05
	BLCA	KMT2D	TTN	3e-05
	BLCA	TTN	MUC16	0.00113
	BRCA	NCOR1	PIK3CA	0.00036
	BRCA	TP53	USH2A	5e-05
	BRCA	TP53	PIK3CA	0.03363
	BRCA	TP53	MUC4	3e-05
	BRCA	TP53	TTN	0.00925
	BRCA	TP53	FLG	5e-05
	BRCA	USH2A	TTN	0.00011
	BRCA	PIK3CA	TTN	0.03206
	BRCA	PIK3CA	CDH1	3e-05
	BRCA	PIK3CA	FLG	3e-05
	COADREAD	TP53	OBSCN	0.00017
	COADREAD	TP53	DNAH11	3e-05
	COADREAD	KRAS	USH2A	5e-05
	COADREAD	APC	ATM	3e-05
	COADREAD	SYNE1	APC	0.00144
	COADREAD	APC	FLG	5e-05
	COADREAD	FLG	TP53	0.00063
	COADREAD	KRAS	PIK3CA	0.00029
	COADREAD	TP53	RYR2	0.00066
	COADREAD	TP53	LRP1B	3e-05
	COADREAD	KRAS	PCLO	0.00017
	COADREAD	APC	TTN	0.02397
	COADREAD	TP53	TTN	0.00762
	COADREAD	KRAS	TTN	0.00019
	COADREAD	KRAS	MUC16	3e-05
	COADREAD	KRAS	FAT4	0.0001
	COADREAD	KRAS	TP53	0.00319
	COADREAD	KRAS	FAT3	0.00015
	COADREAD	KRAS	APC	0.0234
	COADREAD	TP53	UNC80	3e-05
	COADREAD	TP53	FREM2	3e-05
	COADREAD	TP53	APC	0.00468
	HNSC	TTN	CDH10	5e-05
	HNSC	TP53	DMD	7e-05
	HNSC	TP53	COL11A1	3e-05
	HNSC	TP53	USH2A	0.00038
	HNSC	TP53	ZFHX4	4e-05
	HNSC	TP53	NBPF1	3e-05
	HNSC	TP53	CSMD3	0.00023
	HNSC	GPR98	CSMD3	5e-05
	HNSC	TTN	CSMD3	0.04147
	HNSC	LAMA2	MUC16	0.0001
	HNSC	TP53	MUC16	0.00059
	HNSC	DNAH7	MUC16	6e-05
	HNSC	RELN	MUC16	0.0001
	HNSC	TP53	ZNF536	0.00011
	HNSC	TP53	APOB	0.00029
	HNSC	TP53	PIK3CA	3e-05
	HNSC	PIK3CA	TTN	0.00693
	HNSC	TP53	RYR2	8e-05
	HNSC	TP53	SI	0.00017
	HNSC	SI	TTN	0.00017
	HNSC	TP53	LRP1B	0.00044
	HNSC	DNAH7	LRP1B	0.00015
	HNSC	LRP1B	TTN	0.00961
	HNSC	TP53	PCLO	0.00015
	HNSC	KMT2D	TTN	0.00028
	HNSC	GPR98	TTN	0.00023
	HNSC	UNC5D	TTN	0.00015
	HNSC	TTN	NAV3	6e-05
	HNSC	ZNF804A	TTN	0.00015
	HNSC	TP53	TTN	0.00684
	HNSC	DNAH7	TTN	0.00022
	HNSC	DNAH5	TTN	0.00253
	HNSC	PAPPA2	TTN	0.00036
	HNSC	TTN	PEG3	0.0001
	HNSC	TP53	FAM135B	0.00017
	HNSC	TP53	PCDH11X	8e-05
	HNSC	TP53	KMT2D	0.00027
	HNSC	CUBN	TP53	0.00049
	HNSC	GPR98	TP53	3e-05
	HNSC	TP53	SYNE1	0.00627
	HNSC	TP53	SYNE2	3e-05
	HNSC	TP53	XIRP2	0.00039
	HNSC	TP53	ZNF804B	3e-05
	HNSC	TP53	KMT2C	3e-05
	HNSC	TP53	MYH8	3e-05
	HNSC	DNAH7	TP53	0.00015
	HNSC	TP53	DNAH5	5e-05
	HNSC	TP53	PAPPA2	0.00029
	HNSC	NOTCH1	TP53	0.00015
	HNSC	TP53	FAT3	3e-05
	HNSC	TP53	FAT1	0.00136
	HNSC	TP53	PCDH15	0.00029
	HNSC	TP53	FLG	0.00116
	HNSC	TP53	PEG3	5e-05
	LUAD	CSMD3	OR2L8	0.00058
	LUAD	USH2A	DUSP27	0.00028
	LUAD	FAT3	TPTE	3e-05
	LUAD	COL14A1	TPTE	3e-05
	LUAD	TP53	TPTE	3e-05
	LUAD	ZFHX4	TPTE	8e-05
	LUAD	RYR2	TPTE	0.00017
	LUAD	FBN2	TPTE	3e-05
	LUAD	ANK2	TPTE	3e-05
	LUAD	XIRP2	TPTE	3e-05
	LUAD	MUC16	TPTE	3e-05
	LUAD	FAM135B	TPTE	0.0001
	LUAD	USH2A	ATRNL1	6e-05
	LUAD	ATRNL1	CSMD3	0.00024
	LUAD	ATRNL1	LRP1B	0.0003
	LUAD	ATRNL1	ADAMTS12	0.0001
	LUAD	ATRNL1	MUC16	0.00039
	LUAD	USH2A	ZSWIM2	0.00015
	LUAD	OBSCN	PCDH11X	3e-05
	LUAD	CDH10	PCDH11X	0.00011
	LUAD	USH2A	PCDH11X	0.00252
	LUAD	ZFHX4	PCDH11X	4e-05
	LUAD	CSMD3	PCDH11X	0.00301
	LUAD	ADAMTS12	PCDH11X	0.00029
	LUAD	APOB	PCDH11X	3e-05
	LUAD	RYR2	PCDH11X	0.01505
	LUAD	FBN2	PCDH11X	4e-05
	LUAD	TP53	PCDH11X	0.00184
	LUAD	OR5J2	TTN	0.00106
	LUAD	TP53	SLITRK4	3e-05
	LUAD	SLITRK4	CSMD3	0.00018
	LUAD	SLITRK4	FLG	3e-05
	LUAD	ADAMTS12	SLITRK2	6e-05
	LUAD	SLITRK3	CSMD3	0.0001
	LUAD	SLITRK1	KMT2C	3e-05
	LUAD	SLITRK1	APOB	0.00015
	LUAD	TP53	SLITRK1	5e-05
	LUAD	SLITRK1	HRNR	3e-05
	LUAD	SLITRK1	CSMD3	3e-05
	LUAD	SLITRK1	LRP1B	0.00039
	LUAD	SLITRK1	ADAMTS12	5e-05
	LUAD	SLITRK1	TTN	0.00136
	LUAD	SLITRK1	PCDH15	3e-05
	LUAD	SLITRK1	FAT4	3e-05
	LUAD	TP53	CRB1	0.00058
	LUAD	CRB1	LRP1B	5e-05
	LUAD	ADAMTS12	CRB1	3e-05
	LUAD	TTN	CRB1	0.00043
	LUAD	CRB1	FLG	0.0001
	LUAD	RYR2	LRP1	0.00012
	LUAD	LRP1	TTN	3e-05
	LUAD	COL11A1	MUC17	0.00217
	LUAD	PKD1L1	MUC17	0.0001
	LUAD	RYR3	MUC17	3e-05
	LUAD	RYR2	MUC17	0.00376
	LUAD	NAV3	MUC17	0.00043
	LUAD	RELN	MUC17	0.00065
	LUAD	MUC17	MAGEC1	3e-05
	LUAD	TTN	MUC17	0.02111
	LUAD	DST	MUC17	0.0002
	LUAD	MUC17	ASTN1	3e-05
	LUAD	ITGAX	MUC17	3e-05
	LUAD	TP53	MUC17	0.00855
	LUAD	DNAH5	MUC17	5e-05
	LUAD	SLC8A1	MUC17	3e-05
	LUAD	RIMS2	MUC17	3e-05
	LUAD	CNTNAP2	MUC17	0.00126
	LUAD	ZNF804A	MUC17	0.00151
	LUAD	ANK2	MUC17	0.00079
	LUAD	MUC16	ZNF676	0.00014
	LUAD	MMP16	MUC16	0.00038
	LUAD	MUC16	ITGA4	5e-05
	LUAD	MUC16	APOB	0.02014
	LUAD	DST	MUC16	0.00016
	LUAD	MUC16	COL4A2	3e-05
	LUAD	ZEB2	MUC16	0.00023
	LUAD	MUC16	ITGAX	5e-05
	LUAD	MUC16	WDFY3	3e-05
	LUAD	MUC16	NBPF1	3e-05
	LUAD	MUC16	BCLAF1	3e-05
	LUAD	ZNF831	MUC16	6e-05
	LUAD	RIMS2	MUC16	0.00236
	LUAD	MUC16	LAMA2	0.00131
	LUAD	MUC16	MXRA5	3e-05
	LUAD	PCLO	MUC16	0.00747
	LUAD	MUC16	ALK	0.00027
	LUAD	MUC16	TG	0.00029
	LUAD	MUC16	SI	0.01053
	LUAD	EGFR	MUC16	3e-05
	LUAD	PTPRZ1	MUC16	3e-05
	LUAD	MUC16	KIAA2022	3e-05
	LUAD	MUC16	RGS22	0.0001
	LUAD	KIF4B	MUC16	3e-05
	LUAD	MUC16	SLIT2	5e-05
	LUAD	LTBP1	MUC16	0.00039
	LUAD	MUC16	FBN2	0.00159
	LUAD	HGF	MUC16	5e-05
	LUAD	MUC16	ANK1	0.00065
	LUAD	MUC16	FRYL	3e-05
	LUAD	MUC16	ADAMTS5	0.0001
	LUAD	CDH9	MUC16	0.00015
	LUAD	MUC16	KCNU1	6e-05
	LUAD	MUC16	RELN	0.0047
	LUAD	RP1L1	MUC16	0.00151
	LUAD	MUC16	SCN2A	3e-05
	LUAD	MUC16	NEB	0.00063
	LUAD	MUC16	XYLT1	3e-05
	LUAD	MUC16	CSMD2	0.00451
	LUAD	LRRC4C	MUC16	0.0001
	LUAD	MUC16	PKHD1	0.00177
	LUAD	MUC16	FAM135B	0.00132
	LUAD	ASTN1	MUC16	0.00184
	LUAD	MUC16	SEMA5A	3e-05
	LUAD	MUC16	DNAH5	0.00136
	LUAD	MUC16	PCDH10	5e-05
	LUAD	MUC16	SEZ6L	0.00011
	LUAD	PDGFRA	MUC16	8e-05
	LUAD	ZFHX4	MUC16	0.00113
	LUAD	MUC16	PRKDC	3e-05
	LUAD	MUC16	TRPC4	0.00042
	LUAD	MUC16	MYH6	0.0001
	LUAD	MYT1L	MUC16	7e-05
	LUAD	MUC16	TRIO	0.05001
	LUAD	MUC16	MC5R	3e-05
	LUAD	NPAP1	MUC16	0.01938
	LUAD	MUC16	GRIK2	8e-05
	LUAD	KEAP1	MUC16	3e-05
	LUAD	MUC16	OR4C6	5e-05
	LUAD	MUC16	FER1L6	5e-05
	LUAD	MUC16	F13A1	0.00033
	LUAD	SEMA6D	MUC16	0.00027
	LUAD	OR5F1	MUC16	0.00015
	LUAD	MUC16	SPHKAP	0.00118
	LUAD	ABCB5	MUC16	4e-05
	LUAD	FCRL5	MUC16	5e-05
	LUAD	MUC16	TBX22	3e-05
	LUAD	PPP1R3A	MUC16	3e-05
	LUAD	LRRC7	MUC16	0.00252
	LUAD	MUC16	ACSM2A	3e-05
	LUAD	DZIP3	MUC16	3e-05
	LUAD	MUC16	ADCY2	0.00014
	LUAD	MUC16	FREM2	0.0001
	LUAD	MUC16	SPEG	0.00029
	LUAD	MROH2B	MUC16	0.00096
	LUAD	MUC16	DCAF12L2	0.0001
	LUAD	MUC16	PCDHB8	3e-05
	LUAD	AHNAK	MUC16	0.00012
	LUAD	MUC16	TSHZ2	3e-05
	LUAD	MUC16	EPHB1	3e-05
	LUAD	MUC16	OR5L2	3e-05
	LUAD	MUC16	UNC5D	0.00019
	LUAD	MUC16	HERC2	3e-05
	LUAD	TRRAP	MUC16	3e-05
	LUAD	MUC16	PCDHGA6	5e-05
	LUAD	MUC16	ABCA10	3e-05
	LUAD	ABCA13	MUC16	0.00015
	LUAD	TP53	MUC16	0.01334
	LUAD	MUC16	OBSCN	0.00012
	LUAD	MUC16	TCHH	3e-05
	LUAD	MUC16	ADAMTS18	3e-05
	LUAD	MUC16	FLG2	0.0142
	LUAD	ZNF536	MUC16	0.01697
	LUAD	THSD7A	MUC16	0.00041
	LUAD	MUC16	SLC8A1	0.00152
	LUAD	KDR	MUC16	0.00039
	LUAD	MUC16	ABCA12	3e-05
	LUAD	PLXNA4	MUC16	3e-05
	LUAD	TMTC1	MUC16	0.00056
	LUAD	PEG3	MUC16	0.00012
	LUAD	CDH10	MUC16	0.02823
	LUAD	CDH18	MUC16	6e-05
	LUAD	MUC16	OR4A16	0.00056
	LUAD	ANKRD30A	MUC16	0.01624
	LUAD	RGS7	MUC16	0.0001
	LUAD	MUC16	KMT2C	0.0001
	LUAD	MUC16	ZNF804A	4e-05
	LUAD	MUC16	USH2A	0.01791
	LUAD	MUC16	LRFN5	0.00015
	LUAD	MUC16	PKD1L1	7e-05
	LUAD	RYR1	MUC16	0.00143
	LUAD	RYR3	MUC16	0.00261
	LUAD	RYR2	MUC16	0.01012
	LUAD	MUC16	ZP4	0.00056
	LUAD	MUC16	TRHDE	3e-05
	LUAD	KRAS	MUC16	3e-05
	LUAD	MUC16	FAT2	3e-05
	LUAD	MUC16	FAT1	9e-05
	LUAD	ADAMTS12	MUC16	0.02564
	LUAD	MUC16	SCN3A	0.00125
	LUAD	MUC16	AMER1	3e-05
	LUAD	ASXL3	MUC16	3e-05
	LUAD	MUC16	THBS2	7e-05
	LUAD	MUC16	MED12L	4e-05
	LUAD	MUC16	TMPRSS15	5e-05
	LUAD	MUC16	NELL1	0.00148
	LUAD	BCAN	MUC16	3e-05
	LUAD	MUC16	FAM47C	0.00042
	LUAD	MUC16	OR4M2	3e-05
	LUAD	DCAF4L2	MUC16	0.00061
	LUAD	MUC16	SORCS3	0.00071
	LUAD	EPHA3	MUC16	0.00016
	LUAD	MUC5B	MUC16	0.00015
	LUAD	MUC16	COL9A1	0.0002
	LUAD	MUC16	DTNA	4e-05
	LUAD	MUC16	ZNF521	3e-05
	LUAD	MUC16	CPED1	3e-05
	LUAD	MUC16	CNTNAP2	0.00548
	LUAD	CNTNAP5	MUC16	0.00015
	LUAD	SVEP1	MUC16	4e-05
	LUAD	MUC16	GRIN2A	4e-05
	LUAD	MUC16	C1orf173	0.00017
	LUAD	MUC16	ELTD1	3e-05
	LUAD	MUC16	DACH1	3e-05
	LUAD	ACTN2	MUC16	0.00024
	LUAD	MUC16	PTPRT	0.00018
	LUAD	COL14A1	MUC16	0.00268
	LUAD	MUC16	GRIN2B	0.00015
	LUAD	BRAF	MUC16	0.0001
	LUAD	TP53	F5	3e-05
	LUAD	XIRP2	F5	0.00056
	LUAD	TP53	AKAP6	0.0001
	LUAD	TTN	AKAP6	0.0001
	LUAD	TP53	HCN1	0.00043
	LUAD	TTN	HCN1	0.00686
	LUAD	HCN1	XIRP2	5e-05
	LUAD	RYR2	CCDC141	5e-05
	LUAD	TTN	CCDC141	3e-05
	LUAD	CDH12	GPR112	3e-05
	LUAD	USH2A	GPR112	0.01159
	LUAD	ZFHX4	GPR112	4e-05
	LUAD	ADAMTS12	GPR112	5e-05
	LUAD	ZP4	GPR112	0.0001
	LUAD	ZNF536	GPR112	3e-05
	LUAD	PKD1L1	GPR112	0.00015
	LUAD	RYR2	GPR112	0.02614
	LUAD	NAV3	GPR112	0.00076
	LUAD	TTN	GPR112	0.04859
	LUAD	SLC8A1	GPR112	0.0001
	LUAD	LAMA2	GPR112	3e-05
	LUAD	DST	GPR112	0.00017
	LUAD	FAT4	GPR112	0.00068
	LUAD	ZNF804A	GPR112	0.00039
	LUAD	GPR112	DNAH3	3e-05
	LUAD	TP53	GPR112	3e-05
	LUAD	DNAH9	GPR112	3e-05
	LUAD	ANK2	GPR112	0.00065
	LUAD	RIMS2	GPR112	3e-05
	LUAD	TP53	ITGA8	0.0002
	LUAD	USH2A	ITGA8	3e-05
	LUAD	ITGA8	CSMD3	0.00023
	LUAD	ADAMTS12	ITGA8	0.0001
	LUAD	ITGA8	TTN	0.00015
	LUAD	MMP16	RYR2	0.0001
	LUAD	TTN	MMP16	0.00023
	LUAD	MMP16	CSMD3	0.00029
	LUAD	TTN	ITGA4	3e-05
	LUAD	SLCO5A1	TP53	0.0002
	LUAD	TP53	MYO18B	3e-05
	LUAD	MYO18B	XIRP2	6e-05
	LUAD	ADAMTS12	MYO18B	8e-05
	LUAD	TTN	MYO18B	5e-05
	LUAD	MYO18B	FAM135B	5e-05
	LUAD	TP53	SETBP1	0.00152
	LUAD	SETBP1	USH2A	0.00655
	LUAD	RYR2	SETBP1	3e-05
	LUAD	SETBP1	CSMD3	0.00116
	LUAD	TTN	SETBP1	5e-05
	LUAD	USH2A	BOD1L1	0.0001
	LUAD	BOD1L1	PCDH15	8e-05
	LUAD	PKHD1L1	USH2A	0.00325
	LUAD	PKHD1L1	CSMD3	8e-05
	LUAD	ADAMTS12	PKHD1L1	6e-05
	LUAD	PKHD1L1	FLG	0.00159
	LUAD	PKHD1L1	CACNA1E	0.00015
	LUAD	PKHD1L1	LRP1B	0.00066
	LUAD	PKHD1L1	TTN	0.00039
	LUAD	PKHD1L1	HMCN1	0.0001
	LUAD	PKHD1L1	XIRP2	3e-05
	LUAD	TP53	PKHD1L1	5e-05
	LUAD	COL14A1	PKHD1L1	0.0001
	LUAD	TP53	SPATA31A6	3e-05
	LUAD	USH2A	APOB	0.01372
	LUAD	RYR2	APOB	0.00243
	LUAD	CDH8	APOB	5e-05
	LUAD	NAV3	APOB	5e-05
	LUAD	MYPN	APOB	3e-05
	LUAD	TRHDE	APOB	6e-05
	LUAD	APOB	LRRC7	3e-05
	LUAD	APOB	MAGEC1	3e-05
	LUAD	APOB	CSMD1	3e-05
	LUAD	APOB	CPS1	0.00017
	LUAD	APOB	HRNR	0.00135
	LUAD	PCLO	APOB	0.00048
	LUAD	DST	APOB	0.00059
	LUAD	APOB	HMCN1	0.00039
	LUAD	APOB	XIRP2	0.00046
	LUAD	APOB	TP53	0.00918
	LUAD	COL22A1	APOB	0.00017
	LUAD	APOB	ZFHX4	0.00196
	LUAD	APOB	CSMD3	0.00266
	LUAD	ADAMTS12	APOB	0.0063
	LUAD	APOB	MUC5B	3e-05
	LUAD	ZNF536	APOB	3e-05
	LUAD	SYNE1	APOB	0.00019
	LUAD	APOB	SYNE2	0.00017
	LUAD	KEAP1	APOB	3e-05
	LUAD	RIMS2	APOB	0.00017
	LUAD	APOB	CNTNAP2	3e-05
	LUAD	APOB	LRP1B	0.00134
	LUAD	APOB	TNR	0.0001
	LUAD	APOB	PCDH15	0.00019
	LUAD	APOB	FBN2	6e-05
	LUAD	APOB	ZNF804A	3e-05
	LUAD	APOB	COL14A1	0.00011
	LUAD	APOB	SPHKAP	0.0001
	LUAD	APOB	COL6A3	0.00012
	LUAD	WDR49	CACNA1E	3e-05
	LUAD	NF1	TTN	0.00409
	LUAD	TTN	FRAS1	5e-05
	LUAD	TTN	HMCN1	0.00834
	LUAD	TTN	DCDC1	0.00011
	LUAD	ZEB2	TTN	0.00012
	LUAD	TTN	ITGAX	0.00144
	LUAD	PRDM9	TTN	0.0152
	LUAD	POLQ	TTN	3e-05
	LUAD	TTN	NBPF1	3e-05
	LUAD	TTN	BCLAF1	8e-05
	LUAD	ZNF831	TTN	3e-05
	LUAD	UNC79	TTN	0.03291
	LUAD	BIRC6	TTN	0.0001
	LUAD	RIMS2	TTN	8e-05
	LUAD	LAMA1	TTN	0.00926
	LUAD	TTN	LAMA2	0.03399
	LUAD	TTN	MXRA5	9e-05
	LUAD	TTN	ABCA6	3e-05
	LUAD	PRKD1	TTN	3e-05
	LUAD	SLITRK6	TTN	5e-05
	LUAD	TTN	PDE1C	3e-05
	LUAD	TTN	KIF4B	0.0002
	LUAD	TTN	POTEG	3e-05
	LUAD	TTN	OR4M2	3e-05
	LUAD	NOS1	TTN	4e-05
	LUAD	LTBP1	TTN	0.00019
	LUAD	TTN	FBN2	0.01831
	LUAD	HGF	TTN	3e-05
	LUAD	CFH	TTN	0.0001
	LUAD	TTN	ANK2	0.01511
	LUAD	TTN	COL11A1	0.00801
	LUAD	INSRR	TTN	3e-05
	LUAD	USP29	TTN	3e-05
	LUAD	NID2	TTN	0.0001
	LUAD	CDH8	TTN	6e-05
	LUAD	TTN	KCNU1	0.00111
	LUAD	RELN	TTN	0.00664
	LUAD	EPHA6	TTN	0.00031
	LUAD	TTN	SCN2A	0.00023
	LUAD	COL15A1	TTN	0.00014
	LUAD	EPHA3	TTN	5e-05
	LUAD	ENOX1	TTN	3e-05
	LUAD	TTN	EYS	0.0001
	LUAD	LRRC4C	TTN	0.0001
	LUAD	NRXN1	TTN	0.00242
	LUAD	TTN	TYR	3e-05
	LUAD	CNTN3	TTN	8e-05
	LUAD	TTN	CNTN1	0.00151
	LUAD	MDGA2	TTN	3e-05
	LUAD	CD1E	TTN	0.00015
	LUAD	TTN	LRRTM4	0.0001
	LUAD	FAM135B	TTN	0.03137
	LUAD	ARID2	TTN	3e-05
	LUAD	NPFFR2	TTN	3e-05
	LUAD	ASTN1	TTN	0.00134
	LUAD	TTN	DNAH3	0.00688
	LUAD	TTN	DNAH8	0.00084
	LUAD	PCDH10	TTN	0.00812
	LUAD	TTN	PCDH17	5e-05
	LUAD	PDGFRA	TTN	6e-05
	LUAD	HDAC9	TTN	0.00011
	LUAD	ZFHX4	TTN	0.0043
	LUAD	CSMD2	TTN	0.00157
	LUAD	CSMD1	TTN	0.00191
	LUAD	TRPC4	TTN	0.00043
	LUAD	ITIH5	TTN	0.0001
	LUAD	TTN	MYT1L	0.00106
	LUAD	PTPRD	TTN	0.01157
	LUAD	NLGN1	TTN	0.00067
	LUAD	COL5A1	TTN	3e-05
	LUAD	NPAP1	TTN	0.02139
	LUAD	KEAP1	TTN	3e-05
	LUAD	TTN	OR4C6	0.00097
	LUAD	TTN	SEMA6D	0.00017
	LUAD	LPHN2	TTN	0.0001
	LUAD	TTN	MMRN1	5e-05
	LUAD	TTN	MED12	3e-05
	LUAD	ABCB5	TTN	0.0001
	LUAD	TTN	ABCC8	0.0001
	LUAD	FCRL5	TTN	3e-05
	LUAD	ABCB1	TTN	3e-05
	LUAD	TTN	SPATA31D1	0.00069
	LUAD	TTN	CTNNA3	0.00012
	LUAD	TTN	FOLH1	0.0001
	LUAD	ZNF99	TTN	8e-05
	LUAD	SYNE1	TTN	0.00394
	LUAD	TTN	BICC1	6e-05
	LUAD	PPP1R3A	TTN	4e-05
	LUAD	TRPV5	TTN	3e-05
	LUAD	PCLO	TTN	0.01221
	LUAD	SNTG1	TTN	0.004
	LUAD	CLCN1	TTN	0.00072
	LUAD	LRRC7	TTN	0.00292
	LUAD	TTN	ACSM2A	3e-05
	LUAD	DZIP3	TTN	3e-05
	LUAD	TTN	ADCY2	0.00071
	LUAD	TACC2	TTN	0.00065
	LUAD	TTN	DMD	0.00694
	LUAD	MROH2B	TTN	0.00059
	LUAD	TTN	TRPM6	0.00015
	LUAD	TTN	PLCB1	0.0063
	LUAD	TSHZ3	TTN	0.02798
	LUAD	HERC2	TTN	0.0001
	LUAD	TTN	TRRAP	0.00015
	LUAD	PCDHGA3	TTN	0.00027
	LUAD	TTN	PCDHGA1	0.00015
	LUAD	TTN	LCT	0.00017
	LUAD	ABCA13	TTN	0.00118
	LUAD	TP53	TTN	0.00039
	LUAD	COL12A1	TTN	0.01216
	LUAD	TEX15	TTN	0.00032
	LUAD	TTN	TCHH	0.00191
	LUAD	ADAMTS16	TTN	7e-05
	LUAD	TTN	KCNA4	0.00011
	LUAD	ZNF536	TTN	0.03236
	LUAD	PDE3A	TTN	0.00015
	LUAD	TTN	SLC6A18	6e-05
	LUAD	SLC8A1	TTN	0.00562
	LUAD	SLC8A3	TTN	8e-05
	LUAD	GRID1	TTN	0.0001
	LUAD	ABCA12	TTN	0.00096
	LUAD	SALL1	TTN	6e-05
	LUAD	TTN	LRP2	0.00664
	LUAD	PLXNA4	TTN	6e-05
	LUAD	MYO16	TTN	0.00041
	LUAD	PEG3	TTN	0.00058
	LUAD	CDH10	TTN	0.00875
	LUAD	CDH12	TTN	0.00042
	LUAD	CDH18	TTN	7e-05
	LUAD	TTN	ST18	5e-05
	LUAD	MAP2	TTN	0.0028
	LUAD	RUNX1T1	TTN	0.00016
	LUAD	TTN	TRPA1	5e-05
	LUAD	FAM171B	TTN	3e-05
	LUAD	PXDNL	TTN	0.00193
	LUAD	TTN	ANKRD30A	0.00058
	LUAD	RGS7	TTN	0.00035
	LUAD	TTN	NRG3	3e-05
	LUAD	TTN	NBAS	0.00043
	LUAD	DPP6	TTN	0.00126
	LUAD	TTN	KMT2C	0.01347
	LUAD	ZNF804A	TTN	0.00982
	LUAD	ZNF804B	TTN	0.00114
	LUAD	PCDHA3	TTN	3e-05
	LUAD	TTN	COL6A3	0.00092
	LUAD	TTN	FRMPD1	0.0001
	LUAD	HTR1A	TTN	0.00018
	LUAD	TTN	NRCAM	0.00011
	LUAD	GFRAL	TTN	5e-05
	LUAD	TTN	MYH4	4e-05
	LUAD	FAM71B	TTN	0.00014
	LUAD	SLC39A12	TTN	0.00217
	LUAD	PKD1L1	TTN	0.0001
	LUAD	RYR1	TTN	0.0073
	LUAD	RYR3	TTN	0.00135
	LUAD	NAV3	TTN	0.02409
	LUAD	DGKI	TTN	3e-05
	LUAD	TTN	MYCBP2	0.00015
	LUAD	TTN	C20orf26	5e-05
	LUAD	TRHDE	TTN	0.00091
	LUAD	TTN	TDRD1	5e-05
	LUAD	FCGBP	TTN	5e-05
	LUAD	ADAMTS20	TTN	0.0003
	LUAD	KRAS	TTN	3e-05
	LUAD	FAT3	TTN	0.03364
	LUAD	ADAMTS12	TTN	0.02507
	LUAD	TTN	FAT4	0.03804
	LUAD	SCN3A	TTN	0.00938
	LUAD	TTN	FMN2	0.00229
	LUAD	TTN	LPPR4	0.00242
	LUAD	TTN	CHD6	0.00136
	LUAD	THBS2	TTN	3e-05
	LUAD	SAMD9	TTN	3e-05
	LUAD	DCHS1	TTN	0.0001
	LUAD	DCHS2	TTN	0.0001
	LUAD	BCAN	TTN	8e-05
	LUAD	TTN	FAM47C	0.00337
	LUAD	HECW1	TTN	0.0002
	LUAD	DCAF4L2	TTN	3e-05
	LUAD	TTN	FAM5B	0.00041
	LUAD	SORCS1	TTN	0.00072
	LUAD	TTN	NEB	0.0001
	LUAD	MUC5B	TTN	0.0001
	LUAD	TTN	FSCB	0.00063
	LUAD	ATP8A2	TTN	0.00015
	LUAD	TTN	KCNB2	0.00059
	LUAD	SYNE2	TTN	0.00048
	LUAD	TTN	PDZRN3	0.0001
	LUAD	ZNF521	TTN	0.00136
	LUAD	TRPS1	TTN	0.00225
	LUAD	PAPPA2	TTN	0.0292
	LUAD	TTN	PDE4DIP	8e-05
	LUAD	CPED1	TTN	0.00017
	LUAD	KALRN	TTN	0.00019
	LUAD	ZNF257	TTN	7e-05
	LUAD	CNTNAP2	TTN	5e-05
	LUAD	TTN	CNTNAP5	0.0004
	LUAD	TTN	SVEP1	0.00556
	LUAD	DGKB	TTN	3e-05
	LUAD	TG	TTN	0.00128
	LUAD	TTN	ACTN2	3e-05
	LUAD	PTPRT	TTN	0.00168
	LUAD	TTN	CD163	0.00152
	LUAD	COL14A1	TTN	0.00068
	LUAD	TTN	VPS13D	3e-05
	LUAD	BRAF	TTN	0.00058
	LUAD	NF1	CSMD3	0.00028
	LUAD	REG3A	USH2A	0.00039
	LUAD	RYR2	TECTA	0.0001
	LUAD	TP53	SDK1	3e-05
	LUAD	RYR2	SDK1	3e-05
	LUAD	RYR2	FRAS1	6e-05
	LUAD	ZFHX4	DST	0.00144
	LUAD	DST	MYH8	0.00017
	LUAD	DST	VCAN	3e-05
	LUAD	DST	CSMD3	5e-05
	LUAD	DST	ADAMTS12	0.00036
	LUAD	DST	CNTNAP5	0.00013
	LUAD	DST	NCKAP5	3e-05
	LUAD	DST	ASPM	0.00027
	LUAD	DST	FLG	0.0004
	LUAD	DST	ZNF536	0.00012
	LUAD	DST	HRNR	0.00023
	LUAD	DST	PXDNL	0.0001
	LUAD	DST	UNC79	6e-05
	LUAD	RYR3	DST	3e-05
	LUAD	RYR2	DST	0.00217
	LUAD	LRP1B	DST	0.00121
	LUAD	DST	NAV3	0.0001
	LUAD	DST	CSMD1	6e-05
	LUAD	DST	PCLO	6e-05
	LUAD	DST	SLC8A1	6e-05
	LUAD	DST	PCDH10	0.0001
	LUAD	DST	RP1L1	0.00039
	LUAD	DST	FAM135B	5e-05
	LUAD	DST	KMT2C	3e-05
	LUAD	DST	FSCB	5e-05
	LUAD	TSHZ3	DST	7e-05
	LUAD	DST	FAT4	0.00015
	LUAD	DST	ASTN1	0.00071
	LUAD	DST	MXRA5	0.0001
	LUAD	DST	HMCN1	0.0001
	LUAD	DST	XIRP2	0.00017
	LUAD	DST	LRP2	0.0001
	LUAD	DST	CSMD2	5e-05
	LUAD	DST	DNAH8	3e-05
	LUAD	DST	NPAP1	3e-05
	LUAD	TP53	DST	3e-05
	LUAD	DST	ANK2	0.00012
	LUAD	DST	CNTNAP2	3e-05
	LUAD	RIMS2	DST	0.0002
	LUAD	DST	AHNAK2	3e-05
	LUAD	DST	COL6A3	0.0001
	LUAD	COL11A1	HMCN1	6e-05
	LUAD	USH2A	HMCN1	0.0097
	LUAD	ZFHX4	HMCN1	0.00163
	LUAD	CSMD3	HMCN1	0.00715
	LUAD	HMCN1	MYH8	6e-05
	LUAD	RYR2	HMCN1	0.00253
	LUAD	NAV3	HMCN1	0.00015
	LUAD	PCLO	HMCN1	0.00079
	LUAD	SLC8A1	HMCN1	3e-05
	LUAD	RELN	HMCN1	5e-05
	LUAD	TNR	HMCN1	0.00027
	LUAD	CDH2	HMCN1	0.0001
	LUAD	TP53	HMCN1	0.00029
	LUAD	HMCN1	NRXN1	0.00017
	LUAD	FAT3	HMCN1	0.00102
	LUAD	ANK2	HMCN1	0.00115
	LUAD	RIMS2	HMCN1	4e-05
	LUAD	TP53	DCDC1	3e-05
	LUAD	USH2A	DCDC1	0.00146
	LUAD	XIRP2	DCDC1	8e-05
	LUAD	DCDC1	CSMD3	0.00051
	LUAD	DCDC1	LRP1B	0.00121
	LUAD	XIRP2	COL11A1	0.00128
	LUAD	MYH13	XIRP2	3e-05
	LUAD	XIRP2	KIF2B	0.00012
	LUAD	SLC39A12	XIRP2	3e-05
	LUAD	PKD1L1	XIRP2	3e-05
	LUAD	XIRP2	NALCN	0.00063
	LUAD	RYR1	XIRP2	0.0001
	LUAD	RYR3	XIRP2	8e-05
	LUAD	RYR2	XIRP2	0.02433
	LUAD	ZNF831	XIRP2	3e-05
	LUAD	CDH8	XIRP2	0.00015
	LUAD	NAV3	XIRP2	3e-05
	LUAD	RELN	XIRP2	6e-05
	LUAD	SORCS1	XIRP2	0.00016
	LUAD	XIRP2	LRRC7	0.00108
	LUAD	NRXN1	XIRP2	0.00039
	LUAD	FAT3	XIRP2	8e-05
	LUAD	XIRP2	CSMD1	0.00114
	LUAD	XIRP2	PKHD1	0.00144
	LUAD	XIRP2	LAMB4	3e-05
	LUAD	XIRP2	PDE4DIP	0.00025
	LUAD	XIRP2	PCLO	0.0001
	LUAD	TSHZ3	XIRP2	0.00015
	LUAD	ITGAX	XIRP2	3e-05
	LUAD	XIRP2	SRCAP	0.00041
	LUAD	TP53	XIRP2	0.03994
	LUAD	DNAH8	XIRP2	0.00268
	LUAD	TEX15	XIRP2	0.00065
	LUAD	ZFHX4	XIRP2	0.02348
	LUAD	XIRP2	NBPF1	0.00011
	LUAD	XIRP2	TENM1	0.00025
	LUAD	ADAMTS12	XIRP2	0.01749
	LUAD	XIRP2	NTRK3	0.00041
	LUAD	ZNF536	XIRP2	5e-05
	LUAD	XIRP2	SLC8A1	0.0019
	LUAD	RIMS2	XIRP2	0.00023
	LUAD	XIRP2	LAMA1	3e-05
	LUAD	GRID2	XIRP2	0.00039
	LUAD	XIRP2	SYNE1	0.0001
	LUAD	XIRP2	SYNE2	0.0003
	LUAD	XIRP2	LRP2	0.00144
	LUAD	XIRP2	ZNF521	0.00029
	LUAD	XIRP2	PAPPA2	0.00155
	LUAD	XIRP2	GPR158	3e-05
	LUAD	KEAP1	XIRP2	3e-05
	LUAD	XIRP2	SI	0.00011
	LUAD	CPED1	XIRP2	0.03042
	LUAD	XIRP2	CDH12	5e-05
	LUAD	ST6GAL2	XIRP2	5e-05
	LUAD	XIRP2	PTPRZ1	3e-05
	LUAD	CNTNAP2	XIRP2	0.00056
	LUAD	XIRP2	CNTNAP5	0.00033
	LUAD	XIRP2	SGIP1	3e-05
	LUAD	NLGN1	XIRP2	0.0002
	LUAD	SVEP1	XIRP2	3e-05
	LUAD	BCAN	XIRP2	3e-05
	LUAD	XIRP2	VPS13B	4e-05
	LUAD	XIRP2	KMT2C	0.00027
	LUAD	LTBP1	XIRP2	0.00011
	LUAD	XIRP2	PCDH15	0.00783
	LUAD	XIRP2	SPATA31D1	3e-05
	LUAD	ZNF804A	XIRP2	0.00503
	LUAD	ANK2	XIRP2	0.00039
	LUAD	XIRP2	PTPRD	0.00413
	LUAD	XIRP2	PRUNE2	3e-05
	LUAD	ASXL3	XIRP2	3e-05
	LUAD	ZEB2	SPTA1	5e-05
	LUAD	ZEB2	CSMD3	5e-05
	LUAD	ZEB2	FLG	0.00014
	LUAD	ITGAX	SPTA1	3e-05
	LUAD	TP53	ITGAX	3e-05
	LUAD	ITGAX	LRP1B	3e-05
	LUAD	ADAMTS12	ITGAX	5e-05
	LUAD	COL22A1	ZFHX4	3e-05
	LUAD	COL22A1	CSMD3	0.0001
	LUAD	COL22A1	PCDH15	3e-05
	LUAD	TP53	KCNH8	0.00014
	LUAD	ZFHX4	SGIP1	3e-05
	LUAD	CSMD3	WDFY3	0.00061
	LUAD	TP53	PRDM9	3e-05
	LUAD	USH2A	PRDM9	0.00141
	LUAD	RYR2	PRDM9	0.00017
	LUAD	CSMD3	PRDM9	0.007
	LUAD	PRDM9	PCLO	0.0001
	LUAD	FAM135B	PRDM9	0.0001
	LUAD	CSMD3	MYH11	0.00048
	LUAD	TP53	NBPF1	3e-05
	LUAD	USH2A	NBPF1	3e-05
	LUAD	RYR2	NBPF1	3e-05
	LUAD	CSMD3	NBPF1	5e-05
	LUAD	LRP1B	NBPF1	0.0002
	LUAD	ZNF831	TP53	3e-05
	LUAD	ZNF831	USH2A	5e-05
	LUAD	ZNF831	RYR2	3e-05
	LUAD	ZNF831	CSMD3	0.0001
	LUAD	TP53	POLE	6e-05
	LUAD	CLCA4	CSMD3	3e-05
	LUAD	TP53	UNC79	0.00136
	LUAD	USH2A	UNC79	0.00075
	LUAD	UNC79	PDE4DIP	3e-05
	LUAD	ZFHX4	UNC79	3e-05
	LUAD	RYR2	UNC79	0.00242
	LUAD	VCAN	UNC79	3e-05
	LUAD	NAV3	UNC79	3e-05
	LUAD	ADAMTS12	UNC79	0.00048
	LUAD	USH2A	PCDHB10	3e-05
	LUAD	USH2A	RIMS2	0.00072
	LUAD	ZFHX4	RIMS2	3e-05
	LUAD	RIMS2	CSMD3	3e-05
	LUAD	ADAMTS12	RIMS2	0.00039
	LUAD	RIMS2	ASPM	3e-05
	LUAD	NAV3	RIMS2	3e-05
	LUAD	RIMS2	C1orf173	3e-05
	LUAD	RP1L1	RIMS2	0.00017
	LUAD	RIMS2	TNR	3e-05
	LUAD	RIMS2	FAT4	3e-05
	LUAD	RIMS2	ZNF804A	0.00018
	LUAD	RIMS2	LRP2	0.0001
	LUAD	TP53	RIMS2	4e-05
	LUAD	RIMS2	PAPPA2	0.00014
	LUAD	RIMS2	NRXN1	3e-05
	LUAD	RIMS2	PTPRD	3e-05
	LUAD	KIF21B	CSMD3	0.0001
	LUAD	TP53	LAMA1	5e-05
	LUAD	RYR2	LAMA1	0.00017
	LUAD	ADAMTS12	LAMA1	3e-05
	LUAD	LAMA1	FAM135B	0.0001
	LUAD	ZFHX4	LAMA2	0.0001
	LUAD	LAMA2	ZP4	3e-05
	LUAD	CSMD3	LAMA2	0.00496
	LUAD	RYR2	LAMA2	3e-05
	LUAD	NAV3	LAMA2	3e-05
	LUAD	PCLO	LAMA2	0.00012
	LUAD	TP53	LAMA2	3e-05
	LUAD	TP53	WBSCR17	3e-05
	LUAD	GRID2	TP53	0.00148
	LUAD	USH2A	GRID2	0.00023
	LUAD	GRID2	CSMD3	8e-05
	LUAD	RYR2	MXRA5	3e-05
	LUAD	ADAMTS12	MXRA5	3e-05
	LUAD	PCLO	MXRA5	0.00015
	LUAD	CDH10	PCLO	0.00013
	LUAD	COL11A1	PCLO	5e-05
	LUAD	PCLO	USH2A	0.00681
	LUAD	PCLO	ZFHX4	0.00118
	LUAD	CACNA1E	PCLO	0.00012
	LUAD	PCLO	SPTA1	0.00715
	LUAD	PCLO	CSMD3	0.01081
	LUAD	NLGN1	PCLO	5e-05
	LUAD	PCLO	FLG	0.00098
	LUAD	PCLO	KIF2B	0.00043
	LUAD	PCLO	FLG2	0.00017
	LUAD	PKD1L1	PCLO	0.0001
	LUAD	PCLO	HRNR	0.00042
	LUAD	NALCN	PCLO	0.00011
	LUAD	RYR2	PCLO	0.00042
	LUAD	PCLO	NAV3	3e-05
	LUAD	PCLO	FAM135B	0.00041
	LUAD	ABCB5	PCLO	3e-05
	LUAD	PCLO	FAT4	0.00039
	LUAD	PCLO	FBN2	0.00041
	LUAD	PCLO	ASTN1	5e-05
	LUAD	ZNF804A	PCLO	0.0002
	LUAD	PCLO	LRP2	3e-05
	LUAD	PCLO	TP53	0.00929
	LUAD	PXDNL	PCLO	4e-05
	LUAD	FAT3	PCLO	0.0001
	LUAD	PCLO	ANK2	0.00063
	LUAD	PCLO	PCDH15	0.00126
	LUAD	PCLO	COL6A3	0.00028
	LUAD	TP53	F8	3e-05
	LUAD	ZFHX4	F8	3e-05
	LUAD	RYR2	F8	0.00019
	LUAD	CSMD3	F8	0.00235
	LUAD	ADAMTS12	F8	6e-05
	LUAD	TP53	GPR158	3e-05
	LUAD	USH2A	GPR158	3e-05
	LUAD	ZFHX4	GPR158	5e-05
	LUAD	RYR2	GPR158	0.0001
	LUAD	GPR158	LRP1B	0.0001
	LUAD	ADAMTS12	GPR158	9e-05
	LUAD	TP53	TAF1L	0.00021
	LUAD	CSMD3	TAF1L	0.00232
	LUAD	TAF1L	LRP1B	0.0001
	LUAD	ADAMTS12	TAF1L	5e-05
	LUAD	ZFHX4	SI	3e-05
	LUAD	ADAMTS12	SI	3e-05
	LUAD	ZNF536	SI	3e-05
	LUAD	NALCN	SI	0.00011
	LUAD	SI	ANKRD30A	0.0002
	LUAD	SI	RELN	5e-05
	LUAD	TP53	SI	0.00196
	LUAD	RYR2	SLITRK6	8e-05
	LUAD	EGFR	TP53	0.00072
	LUAD	TP53	PTPRZ1	8e-05
	LUAD	ZFHX4	PTPRZ1	3e-05
	LUAD	RYR2	PTPRZ1	0.00051
	LUAD	PTPRZ1	CSMD3	0.00071
	LUAD	SLIT2	USH2A	0.0001
	LUAD	PAPPA2	SLIT2	0.0001
	LUAD	RYR2	SLIT2	0.0001
	LUAD	ANK2	SLIT2	5e-05
	LUAD	CSMD3	SLIT2	0.00025
	LUAD	TP53	LRRIQ1	3e-05
	LUAD	USH2A	LRRIQ1	3e-05
	LUAD	ZFHX4	LRRIQ1	6e-05
	LUAD	LRRIQ1	CSMD3	0.00014
	LUAD	ADAMTS12	NOS1	3e-05
	LUAD	NOS1	RYR2	3e-05
	LUAD	TP53	CDH23	0.0001
	LUAD	ZFHX4	CDH23	3e-05
	LUAD	TP53	LTBP1	0.00023
	LUAD	LTBP1	USH2A	0.00018
	LUAD	FBN2	CDH10	6e-05
	LUAD	FBN2	CSMD3	0.0029
	LUAD	ADAMTS12	FBN2	0.0001
	LUAD	RYR2	FBN2	0.00373
	LUAD	RELN	FBN2	7e-05
	LUAD	TNR	FBN2	3e-05
	LUAD	TP53	FBN2	3e-05
	LUAD	FAM5C	FBN2	0.00028
	LUAD	ANK2	FBN2	0.00029
	LUAD	HGF	USH2A	3e-05
	LUAD	HGF	RYR2	3e-05
	LUAD	HGF	SPTA1	3e-05
	LUAD	HGF	CSMD3	6e-05
	LUAD	HGF	FLG	0.0001
	LUAD	TP53	CFH	4e-05
	LUAD	CFH	USH2A	0.00017
	LUAD	RYR2	CFH	3e-05
	LUAD	CFH	LRP1B	5e-05
	LUAD	ZFHX4	ANK1	0.0001
	LUAD	CDH10	ANK2	0.00017
	LUAD	COL11A1	ANK2	0.00039
	LUAD	ANK2	USH2A	0.02026
	LUAD	ZFHX4	ANK2	0.00544
	LUAD	ANK2	VCAN	0.00017
	LUAD	ANK2	CACNA1E	3e-05
	LUAD	ANK2	SPTA1	0.00826
	LUAD	CSMD3	ANK2	0.00635
	LUAD	ANK2	DNAH11	0.0001
	LUAD	ANK2	FLG2	0.00048
	LUAD	ANK2	RYR2	0.00098
	LUAD	LRP1B	ANK2	0.01825
	LUAD	ANKRD30A	ANK2	3e-05
	LUAD	ANK2	NAV3	0.00011
	LUAD	ANK2	CSMD1	3e-05
	LUAD	ANK2	C1orf173	0.00027
	LUAD	TG	ANK2	5e-05
	LUAD	ANK2	RELN	5e-05
	LUAD	LRRC7	ANK2	0.00072
	LUAD	ANK2	FAT4	8e-05
	LUAD	ANK2	MAGEC1	0.00023
	LUAD	ZNF804A	ANK2	0.0002
	LUAD	ANK2	LRP2	0.00027
	LUAD	ANK2	DNAH3	0.00014
	LUAD	TP53	ANK2	0.00058
	LUAD	ANK2	DNAH9	0.00024
	LUAD	ANK2	FAT3	0.00056
	LUAD	ANK2	PTPRD	0.00012
	LUAD	ANK2	COL6A3	5e-05
	LUAD	TP53	FRYL	0.0001
	LUAD	COL11A1	VCAN	0.00032
	LUAD	COL11A1	CSMD3	0.00457
	LUAD	COL11A1	SYNE2	8e-05
	LUAD	COL11A1	FLG2	0.00015
	LUAD	ZNF536	COL11A1	0.00014
	LUAD	COL11A1	HRNR	3e-05
	LUAD	NALCN	COL11A1	0.00017
	LUAD	COL11A1	RYR1	5e-05
	LUAD	RYR2	COL11A1	0.00014
	LUAD	COL11A1	LRP1B	0.00089
	LUAD	NAV3	COL11A1	0.00038
	LUAD	COL11A1	CSMD1	0.00018
	LUAD	COL11A1	ABCB5	0.00011
	LUAD	COL11A1	TNR	3e-05
	LUAD	COL11A1	FAT4	0.0003
	LUAD	COL11A1	LRP2	0.00025
	LUAD	TP53	COL11A1	0.00181
	LUAD	COL11A1	PAPPA2	0.00015
	LUAD	COL11A1	PXDNL	0.00015
	LUAD	COL11A1	PCDH15	0.00023
	LUAD	PEG3	COL11A1	0.00017
	LUAD	RYR2	ZFPM2	3e-05
	LUAD	INSRR	TP53	3e-05
	LUAD	TP53	ADAMTS5	3e-05
	LUAD	TP53	CDH9	0.00125
	LUAD	CDH9	ZFHX4	5e-05
	LUAD	CDH9	RYR2	4e-05
	LUAD	CDH9	LRP1B	0.00015
	LUAD	CDH8	CDH10	3e-05
	LUAD	ZFHX4	CDH8	0.0001
	LUAD	RYR2	CDH8	8e-05
	LUAD	CDH8	CSMD3	0.0001
	LUAD	CDH8	LRP1B	3e-05
	LUAD	KCNU1	LRP1B	0.00027
	LUAD	RELN	OBSCN	5e-05
	LUAD	RELN	FSTL5	3e-05
	LUAD	RELN	USH2A	0.00462
	LUAD	RELN	ZFHX4	0.00039
	LUAD	RELN	VCAN	8e-05
	LUAD	RELN	CACNA1E	7e-05
	LUAD	RELN	CSMD3	0.00078
	LUAD	ADAMTS12	RELN	0.00081
	LUAD	RELN	LRP1B	0.00452
	LUAD	NAV3	RELN	8e-05
	LUAD	RP1L1	RELN	0.00041
	LUAD	TP53	RELN	0.00105
	LUAD	RELN	DNAH5	0.00015
	LUAD	RELN	PAPPA2	0.00012
	LUAD	FAT3	RELN	0.00015
	LUAD	RELN	PTPRD	5e-05
	LUAD	ZFHX4	RP1L1	5e-05
	LUAD	RP1L1	VCAN	0.00031
	LUAD	ADAMTS12	RP1L1	0.0001
	LUAD	RP1L1	HRNR	0.00103
	LUAD	NALCN	RP1L1	0.00027
	LUAD	RYR2	RP1L1	0.00325
	LUAD	LRP1B	RP1L1	0.00481
	LUAD	NAV3	RP1L1	0.00029
	LUAD	RP1L1	C1orf173	0.00033
	LUAD	TSHZ3	RP1L1	7e-05
	LUAD	TP53	RP1L1	0.00023
	LUAD	RP1L1	PXDNL	0.00071
	LUAD	RP1L1	PTPRD	0.00041
	LUAD	TP53	SCN2A	3e-05
	LUAD	USH2A	SCN2A	0.0002
	LUAD	ZFHX4	SCN2A	0.00011
	LUAD	LRP1B	SCN2A	0.0001
	LUAD	ADAMTS12	SCN2A	3e-05
	LUAD	ZFHX4	EYS	0.00031
	LUAD	TP53	LRRC4C	5e-05
	LUAD	LRRC4C	USH2A	3e-05
	LUAD	LRRC4C	CDH10	3e-05
	LUAD	RYR2	LRRC4C	0.0001
	LUAD	LRRC4C	SPTA1	3e-05
	LUAD	LRRC4C	CSMD3	3e-05
	LUAD	LRRC4C	C1orf173	3e-05
	LUAD	LRRC4C	FAT4	3e-05
	LUAD	LRRC4C	FLG	5e-05
	LUAD	NRXN1	USH2A	0.00206
	LUAD	SPTA1	NRXN1	0.0001
	LUAD	CSMD3	NRXN1	0.00017
	LUAD	NRXN1	RYR2	0.0001
	LUAD	LRP1B	NRXN1	0.00013
	LUAD	NAV3	NRXN1	0.00038
	LUAD	NRXN1	PCDH15	0.0006
	LUAD	TP53	NRXN1	3e-05
	LUAD	TP53	KIF17	5e-05
	LUAD	FAT3	PKHD1	8e-05
	LUAD	PTPRD	PKHD1	3e-05
	LUAD	RYR2	PKHD1	0.00014
	LUAD	ZNF804A	PKHD1	0.00029
	LUAD	RYR2	PAK7	0.00012
	LUAD	TYR	SPTA1	0.0001
	LUAD	RYR2	TYR	3e-05
	LUAD	TYR	CSMD3	4e-05
	LUAD	RYR2	PROS1	5e-05
	LUAD	TP53	CNTN3	3e-05
	LUAD	RYR2	CNTN3	3e-05
	LUAD	CSMD3	CNTN3	0.00017
	LUAD	LRP1B	CNTN3	8e-05
	LUAD	USH2A	MDGA2	0.00012
	LUAD	MDGA2	CSMD3	0.00017
	LUAD	TP53	CNTN5	0.0002
	LUAD	LRP1B	LAMB4	0.00015
	LUAD	USH2A	LAMB4	5e-05
	LUAD	CDH10	HRNR	3e-05
	LUAD	FSTL5	HRNR	3e-05
	LUAD	USH2A	HRNR	0.00165
	LUAD	ZFHX4	HRNR	3e-05
	LUAD	SPTA1	HRNR	0.00025
	LUAD	CSMD3	HRNR	0.01641
	LUAD	ADAMTS12	HRNR	0.00878
	LUAD	FAT1	HRNR	3e-05
	LUAD	SLC39A12	HRNR	3e-05
	LUAD	ZNF536	HRNR	3e-05
	LUAD	PKD1L1	HRNR	8e-05
	LUAD	RYR2	HRNR	0.00958
	LUAD	NAV3	HRNR	5e-05
	LUAD	CDH18	HRNR	3e-05
	LUAD	FAM135B	HRNR	0.00048
	LUAD	TNR	HRNR	0.0001
	LUAD	TSHZ3	HRNR	3e-05
	LUAD	SYNE2	HRNR	4e-05
	LUAD	LRP2	HRNR	3e-05
	LUAD	TP53	HRNR	7e-05
	LUAD	PAPPA2	HRNR	3e-05
	LUAD	PTPRD	HRNR	3e-05
	LUAD	TP53	MGAM	3e-05
	LUAD	MGAM	CSMD3	0.0001
	LUAD	TP53	LRRTM4	0.00014
	LUAD	CDH10	FAM135B	0.00041
	LUAD	ZFHX4	FAM135B	0.00394
	LUAD	CSMD3	FAM135B	0.01103
	LUAD	ADAMTS12	FAM135B	0.0001
	LUAD	RYR2	FAM135B	0.03502
	LUAD	FAM135B	LRP1B	0.004
	LUAD	NAV3	FAM135B	0.0001
	LUAD	C1orf173	FAM135B	0.00014
	LUAD	SLC8A1	FAM135B	0.00029
	LUAD	ZNF804A	FAM135B	0.00044
	LUAD	TP53	FAM135B	0.00152
	LUAD	DNAH9	FAM135B	3e-05
	LUAD	FAM135B	CNTNAP2	0.00011
	LUAD	ASTN1	CSMD3	0.00015
	LUAD	ASTN1	FLG	0.00129
	LUAD	ASTN1	ASPM	3e-05
	LUAD	RYR3	ASTN1	0.00015
	LUAD	RYR2	ASTN1	0.00066
	LUAD	NAV3	ASTN1	5e-05
	LUAD	TP53	ASTN1	0.00039
	LUAD	TP53	DYNC2H1	0.0001
	LUAD	DNAH3	LRP2	0.0001
	LUAD	DNAH3	ZFHX4	3e-05
	LUAD	TP53	DNAH7	3e-05
	LUAD	CSMD3	SEMA5A	0.00017
	LUAD	DNAH5	LRP1B	7e-05
	LUAD	ADAMTS12	DNAH5	5e-05
	LUAD	DNAH5	FLG	0.00029
	LUAD	DNAH8	USH2A	0.00594
	LUAD	DNAH8	FAT3	0.00096
	LUAD	RYR2	DNAH9	0.00015
	LUAD	DNAH9	LRP1B	0.00132
	LUAD	NAV3	DNAH9	3e-05
	LUAD	TP53	PCDH10	5e-05
	LUAD	PCDH10	USH2A	3e-05
	LUAD	RYR2	PCDH10	0.0001
	LUAD	PCDH10	ZNF804A	3e-05
	LUAD	PCDH10	FLG	0.00051
	LUAD	USH2A	PCDH17	5e-05
	LUAD	PCDH17	RYR2	0.00039
	LUAD	CSMD3	PCDH17	0.00025
	LUAD	CDH10	PCDH15	0.00082
	LUAD	USH2A	PCDH15	0.00581
	LUAD	ZFHX4	PCDH15	3e-05
	LUAD	VCAN	PCDH15	0.00146
	LUAD	PCDH15	CSMD3	0.01997
	LUAD	ADAMTS12	PCDH15	0.0002
	LUAD	ZNF536	PCDH15	6e-05
	LUAD	PCDH15	RYR2	0.01112
	LUAD	LRP1B	PCDH15	0.01846
	LUAD	NAV3	PCDH15	0.00015
	LUAD	PCDH15	LRRC7	0.0002
	LUAD	COL14A1	PCDH15	6e-05
	LUAD	FAT3	PCDH15	5e-05
	LUAD	PCDH15	PDE4DIP	3e-05
	LUAD	CSMD2	PCDH15	3e-05
	LUAD	TP53	PCDH18	0.00015
	LUAD	ZFHX4	SEZ6L	3e-05
	LUAD	RYR2	SEZ6L	4e-05
	LUAD	SEZ6L	CSMD3	3e-05
	LUAD	PDGFRA	LRP1B	3e-05
	LUAD	PDGFRA	USH2A	0.00017
	LUAD	PDGFRA	CSMD3	0.00015
	LUAD	HDAC9	USH2A	0.00015
	LUAD	ZFHX4	USH2A	0.0027
	LUAD	PKD1L1	ZFHX4	0.0001
	LUAD	NALCN	ZFHX4	0.00135
	LUAD	ZFHX4	RYR3	3e-05
	LUAD	ZFHX4	RYR2	0.04773
	LUAD	ZFHX4	ZP4	0.00031
	LUAD	ZFHX4	NTRK3	3e-05
	LUAD	ZFHX4	NAV3	0.00023
	LUAD	ZFHX4	ABCB5	3e-05
	LUAD	ZFHX4	SNTG1	0.00012
	LUAD	ZFHX4	LRRC7	6e-05
	LUAD	ZFHX4	CSMD2	3e-05
	LUAD	FAT3	ZFHX4	0.00236
	LUAD	ZFHX4	FAT2	5e-05
	LUAD	ZFHX4	ADAMTS12	0.00412
	LUAD	ZFHX4	CDH2	0.00012
	LUAD	ZFHX4	MROH2B	5e-05
	LUAD	ZFHX4	FMN2	0.0002
	LUAD	ZFHX4	COL3A1	3e-05
	LUAD	ZFHX4	NCKAP5	4e-05
	LUAD	ZFHX4	AHNAK	5e-05
	LUAD	ZFHX4	PLCB1	8e-05
	LUAD	ZFHX4	TSHZ3	0.00041
	LUAD	TRRAP	ZFHX4	3e-05
	LUAD	TP53	ZFHX4	0.00118
	LUAD	ZFHX4	FAM47B	3e-05
	LUAD	CPS1	ZFHX4	0.00143
	LUAD	ZFHX4	HECW1	5e-05
	LUAD	ZFHX4	FAM5B	8e-05
	LUAD	ZFHX4	COL12A1	6e-05
	LUAD	ZFHX4	SORCS1	0.00041
	LUAD	ZFHX4	EPHA5	3e-05
	LUAD	ZFHX4	CACNA1E	0.00176
	LUAD	ZFHX4	SPTA1	0.01422
	LUAD	ZFHX4	CSMD3	0.00118
	LUAD	ZFHX4	CTNND2	5e-05
	LUAD	ZFHX4	HYDIN	8e-05
	LUAD	ZFHX4	FLG2	0.00151
	LUAD	ZNF536	ZFHX4	0.0001
	LUAD	ZFHX4	MYH6	5e-05
	LUAD	ZFHX4	MYH7	3e-05
	LUAD	SLC8A1	ZFHX4	5e-05
	LUAD	ZFHX4	SATB2	5e-05
	LUAD	ZFHX4	LRP2	0.00332
	LUAD	ZFHX4	NPAP1	3e-05
	LUAD	ZFHX4	PAPPA2	0.00193
	LUAD	KEAP1	ZFHX4	3e-05
	LUAD	PEG3	ZFHX4	3e-05
	LUAD	OBSCN	ZFHX4	0.00017
	LUAD	ZFHX4	CDH10	0.00015
	LUAD	CNTNAP2	ZFHX4	6e-05
	LUAD	TIAM1	ZFHX4	3e-05
	LUAD	ZFHX4	PXDNL	3e-05
	LUAD	ZFHX4	LRP1B	0.02433
	LUAD	ZFHX4	FLG	0.00781
	LUAD	ZFHX4	C1orf173	3e-05
	LUAD	ZFHX4	TG	6e-05
	LUAD	ZFHX4	DPP6	3e-05
	LUAD	ZFHX4	KMT2C	6e-05
	LUAD	ZFHX4	TNR	0.00531
	LUAD	ZFHX4	ZNF804A	8e-05
	LUAD	TP53	CSMD2	0.00015
	LUAD	CSMD2	SPTA1	0.00023
	LUAD	CSMD2	LRP1B	0.00236
	LUAD	ADAMTS12	CSMD2	0.00027
	LUAD	BPTF	CSMD3	0.00014
	LUAD	GFRAL	CSMD3	3e-05
	LUAD	ADAMTS20	CSMD3	3e-05
	LUAD	SLC39A12	CSMD3	3e-05
	LUAD	CNGB3	CSMD3	3e-05
	LUAD	PPP1R3A	CSMD3	0.00017
	LUAD	NALCN	CSMD3	0.00029
	LUAD	RYR3	CSMD3	0.00289
	LUAD	CSMD3	NDST4	0.00023
	LUAD	NAV3	CSMD3	0.00523
	LUAD	RGS7	CSMD3	5e-05
	LUAD	SORCS1	CSMD3	0.00172
	LUAD	SNTG1	CSMD3	0.00906
	LUAD	CSMD3	NPAP1	0.0024
	LUAD	KRAS	CSMD3	3e-05
	LUAD	HECW1	CSMD3	0.00032
	LUAD	CSMD3	SAMD9	3e-05
	LUAD	FAT3	CSMD3	0.0001
	LUAD	FAT1	CSMD3	0.0001
	LUAD	CSMD3	FAT4	0.00015
	LUAD	CSMD3	NLRP4	0.00043
	LUAD	EPHB1	CSMD3	0.00023
	LUAD	MROH2B	CSMD3	3e-05
	LUAD	CSMD3	FMN2	0.00029
	LUAD	CSMD3	COL3A1	0.00394
	LUAD	CSMD3	NCKAP5	5e-05
	LUAD	CSMD3	PDE4DIP	3e-05
	LUAD	KCNT2	CSMD3	0.0001
	LUAD	THBS2	CSMD3	0.00013
	LUAD	PLCB1	CSMD3	0.00283
	LUAD	GRIK2	CSMD3	3e-05
	LUAD	THSD7A	CSMD3	5e-05
	LUAD	TP53	CSMD3	8e-05
	LUAD	COL12A1	CSMD3	0.00056
	LUAD	FER1L6	CSMD3	0.0001
	LUAD	TEX15	CSMD3	3e-05
	LUAD	ZP4	CSMD3	0.00029
	LUAD	CSMD3	SPTA1	0.00107
	LUAD	CSMD3	TENM1	0.00039
	LUAD	ADAMTS12	CSMD3	0.01334
	LUAD	PLCE1	CSMD3	0.00018
	LUAD	TRPC4	CSMD3	8e-05
	LUAD	CSMD3	FLG2	0.00355
	LUAD	ZNF536	CSMD3	0.02294
	LUAD	ASPM	CSMD3	0.0189
	LUAD	CSMD3	SLC8A1	6e-05
	LUAD	CDH2	CSMD3	3e-05
	LUAD	CSMD3	SLC8A3	5e-05
	LUAD	MAGI2	CSMD3	0.00044
	LUAD	ABCA12	CSMD3	0.0001
	LUAD	COL5A2	CSMD3	3e-05
	LUAD	BAI3	CSMD3	0.00318
	LUAD	CSMD3	SALL1	0.0001
	LUAD	PTCHD2	CSMD3	3e-05
	LUAD	SYNE2	CSMD3	0.00059
	LUAD	CSMD3	PDZRN3	8e-05
	LUAD	LRP2	CSMD3	0.00517
	LUAD	KEAP1	CSMD3	4e-05
	LUAD	MYO16	CSMD3	3e-05
	LUAD	OLFML2B	CSMD3	3e-05
	LUAD	PEG3	CSMD3	0.00039
	LUAD	OBSCN	CSMD3	0.00039
	LUAD	CDH12	CSMD3	0.00137
	LUAD	CSMD3	ZNF479	0.0001
	LUAD	ZNF257	CSMD3	5e-05
	LUAD	TENM3	CSMD3	8e-05
	LUAD	TRHDE	CSMD3	0.00171
	LUAD	NLGN1	CSMD3	3e-05
	LUAD	CSMD3	LRP1B	0.00711
	LUAD	CSMD3	FLG	0.01303
	LUAD	TG	CSMD3	0.00029
	LUAD	NBAS	CSMD3	0.00029
	LUAD	BCAN	CSMD3	3e-05
	LUAD	CSMD3	VPS13B	0.00025
	LUAD	TNR	CSMD3	0.00661
	LUAD	CUBN	CSMD3	0.00014
	LUAD	CSMD3	PTPRB	0.0001
	LUAD	ZNF804A	CSMD3	0.00029
	LUAD	F13A1	CSMD3	3e-05
	LUAD	COL14A1	CSMD3	0.0001
	LUAD	BRAF	CSMD3	3e-05
	LUAD	CSMD3	MYO7B	0.00014
	LUAD	CSMD1	USH2A	0.00555
	LUAD	CSMD1	NEB	3e-05
	LUAD	CSMD1	FLG	0.00022
	LUAD	LRP1B	CSMD1	0.00235
	LUAD	LRRC7	CSMD1	0.0001
	LUAD	TP53	CSMD1	3e-05
	LUAD	CSMD1	PAPPA2	4e-05
	LUAD	MYH2	USH2A	0.00126
	LUAD	NLRP4	RYR2	6e-05
	LUAD	TP53	NLRP4	3e-05
	LUAD	TP53	MYH6	3e-05
	LUAD	USH2A	MYH6	4e-05
	LUAD	TP53	MYH7	3e-05
	LUAD	ADAMTS12	MYH7	5e-05
	LUAD	NLRP3	USH2A	3e-05
	LUAD	NLRP3	RYR2	3e-05
	LUAD	MYH8	FLG	5e-05
	LUAD	RYR2	MYH8	0.00017
	LUAD	NAV3	MYT1L	6e-05
	LUAD	TP53	LYST	3e-05
	LUAD	OBSCN	PTPRD	4e-05
	LUAD	USH2A	PTPRD	8e-05
	LUAD	SPTA1	PTPRD	0.00253
	LUAD	ADAMTS12	PTPRD	5e-05
	LUAD	NALCN	PTPRD	0.00017
	LUAD	RYR2	PTPRD	0.00934
	LUAD	NAV3	PTPRD	0.00029
	LUAD	PTPRD	ZNF804A	5e-05
	LUAD	TP53	PTPRD	0.00203
	LUAD	PTPRD	PDE4DIP	5e-05
	LUAD	RYR2	TRIO	0.0001
	LUAD	NLGN1	SPTA1	3e-05
	LUAD	TP53	NLGN1	3e-05
	LUAD	ADAMTS12	NLGN1	0.00014
	LUAD	TP53	COL5A2	3e-05
	LUAD	RYR2	COL5A2	6e-05
	LUAD	FAT3	COL5A2	0.0001
	LUAD	COL5A1	USH2A	7e-05
	LUAD	ABCB5	NPAP1	0.0002
	LUAD	TP53	NPAP1	0.00027
	LUAD	USH2A	GTF3C1	5e-05
	LUAD	KEAP1	SPTA1	0.00012
	LUAD	KEAP1	TP53	5e-05
	LUAD	KEAP1	USH2A	5e-05
	LUAD	KEAP1	RYR2	0.0001
	LUAD	KEAP1	FLG	0.00015
	LUAD	ADAMTS12	OR4C6	3e-05
	LUAD	FLG	OR4C6	0.0001
	LUAD	TP53	FER1L6	3e-05
	LUAD	RYR2	FER1L6	0.00027
	LUAD	LRP2	COL3A1	0.00016
	LUAD	TP53	COL3A1	3e-05
	LUAD	COL3A1	TNR	0.0001
	LUAD	RYR2	COL3A1	3e-05
	LUAD	NAV3	COL3A1	3e-05
	LUAD	ADAMTS12	COL3A1	4e-05
	LUAD	SEMA6D	LRP1B	0.0001
	LUAD	RYR2	LPHN3	3e-05
	LUAD	LPHN2	ADAMTS12	6e-05
	LUAD	FAT3	MMRN1	5e-05
	LUAD	RYR2	OR5F1	3e-05
	LUAD	TP53	SPHKAP	3e-05
	LUAD	VCAN	SPHKAP	3e-05
	LUAD	LRP1B	SPHKAP	3e-05
	LUAD	ADAMTS12	SPHKAP	3e-05
	LUAD	TP53	ABCB5	3e-05
	LUAD	ABCB5	USH2A	3e-05
	LUAD	RYR2	ABCB5	0.00018
	LUAD	LRP1B	ABCB5	0.0001
	LUAD	USH2A	ABCC8	0.00012
	LUAD	USH2A	RP1	0.00082
	LUAD	RP1	C1orf173	7e-05
	LUAD	TP53	ABCB1	6e-05
	LUAD	TP53	SPATA31D1	8e-05
	LUAD	RYR2	SPATA31D1	0.00023
	LUAD	NAV3	SPATA31D1	3e-05
	LUAD	USH2A	COL24A1	9e-05
	LUAD	TP53	CTNNA2	0.0003
	LUAD	USH2A	CTNNA2	0.00059
	LUAD	TP53	BAI3	0.00015
	LUAD	ADAMTS12	BAI3	0.0003
	LUAD	OR10AG1	LRP1B	0.00015
	LUAD	SPTA1	ZNF99	5e-05
	LUAD	ZNF99	LRP1B	5e-05
	LUAD	TP53	BPTF	0.0001
	LUAD	LRP1B	TBX22	3e-05
	LUAD	TP53	SYNE1	3e-05
	LUAD	USH2A	SYNE1	0.00072
	LUAD	RYR2	SYNE1	0.00391
	LUAD	SYNE1	LRP1B	3e-05
	LUAD	NAV3	BICC1	3e-05
	LUAD	KIF2B	TP53	3e-05
	LUAD	PPP1R3A	USH2A	9e-05
	LUAD	PPP1R3A	RYR2	5e-05
	LUAD	PPP1R3A	FLG	0.00015
	LUAD	TP53	CNGB3	0.0001
	LUAD	MROH2B	CACNA1E	0.0001
	LUAD	ADAMTS12	CACNA1E	3e-05
	LUAD	RYR2	CACNA1E	0.00044
	LUAD	TP53	CACNA1E	0.00035
	LUAD	MAGI2	USH2A	3e-05
	LUAD	TP53	SPEF2	3e-05
	LUAD	TP53	ERBB4	3e-05
	LUAD	RYR2	ERBB4	3e-05
	LUAD	LRP1B	ERBB4	3e-05
	LUAD	TP53	SNTG1	8e-05
	LUAD	USH2A	SNTG1	0.00942
	LUAD	SNTG1	RYR2	0.00029
	LUAD	SNTG1	LRP1B	0.00118
	LUAD	ADAMTS12	SNTG1	8e-05
	LUAD	LRRC7	USH2A	0.00054
	LUAD	SLC39A12	LRRC7	3e-05
	LUAD	RYR2	LRRC7	0.0064
	LUAD	LRP1B	LRRC7	0.00316
	LUAD	LRRC7	NAV3	0.00039
	LUAD	LRRC7	C1orf173	0.00017
	LUAD	LRRC7	ZNF804A	0.00023
	LUAD	TP53	LRRC7	0.00016
	LUAD	TP53	ZNF208	0.0001
	LUAD	RYR2	ZNF208	3e-05
	LUAD	ZNF208	LRP1B	3e-05
	LUAD	ADAMTS12	ZNF208	5e-05
	LUAD	TP53	ADCY2	3e-05
	LUAD	MASP1	USH2A	3e-05
	LUAD	RYR2	SLC14A2	0.0001
	LUAD	TP53	DMD	3e-05
	LUAD	TNR	DOCK2	0.00017
	LUAD	LRP1B	DOCK2	6e-05
	LUAD	MROH2B	TP53	5e-05
	LUAD	MROH2B	USH2A	6e-05
	LUAD	MROH2B	VCAN	0.0001
	LUAD	TSHZ3	MROH2B	8e-05
	LUAD	MROH2B	FLG	3e-05
	LUAD	TP53	DCAF12L1	3e-05
	LUAD	RYR2	AHNAK	0.00017
	LUAD	TP53	AFF2	0.00095
	LUAD	RYR2	AFF2	8e-05
	LUAD	TP53	TSHZ2	3e-05
	LUAD	USH2A	TSHZ2	3e-05
	LUAD	RYR2	TSHZ2	3e-05
	LUAD	TP53	PLCB1	3e-05
	LUAD	PLCB1	FAT4	6e-05
	LUAD	TP53	OR5L1	3e-05
	LUAD	USH2A	OR5L1	0.00019
	LUAD	ADAMTS12	OR5L1	5e-05
	LUAD	OR5L1	C1orf173	3e-05
	LUAD	OR5L1	FLG	3e-05
	LUAD	TSHZ3	VCAN	0.00029
	LUAD	TSHZ3	FMN2	3e-05
	LUAD	TSHZ3	SPTA1	0.00015
	LUAD	ADAMTS12	TSHZ3	3e-05
	LUAD	RYR1	TSHZ3	0.00038
	LUAD	RYR2	TSHZ3	0.00039
	LUAD	TSHZ3	LRP1B	6e-05
	LUAD	TSHZ3	ZNF804A	3e-05
	LUAD	LRP2	TSHZ3	3e-05
	LUAD	TSHZ3	MAGEC1	3e-05
	LUAD	TP53	TSHZ3	0.00561
	LUAD	SPTA1	HERC2	8e-05
	LUAD	USH2A	HERC2	6e-05
	LUAD	HERC2	LRP1B	0.00015
	LUAD	TP53	TRRAP	3e-05
	LUAD	TRRAP	USH2A	3e-05
	LUAD	TRRAP	RYR2	0.0001
	LUAD	TRRAP	LRP1B	4e-05
	LUAD	TRRAP	FLG	3e-05
	LUAD	RYR2	KPRP	0.0001
	LUAD	ABCA10	USH2A	0.0001
	LUAD	TP53	LCT	3e-05
	LUAD	ABCA13	USH2A	3e-05
	LUAD	RYR2	ABCA13	3e-05
	LUAD	TP53	USH2A	0.00772
	LUAD	ADAMTS20	TP53	0.00041
	LUAD	TP53	KCNB2	3e-05
	LUAD	SLC39A12	TP53	0.00018
	LUAD	NALCN	TP53	0.00114
	LUAD	TP53	RYR1	0.00047
	LUAD	TP53	RYR3	0.00101
	LUAD	TP53	RYR2	0.00949
	LUAD	TP53	THSD7B	3e-05
	LUAD	TP53	NAV3	3e-05
	LUAD	SORCS1	TP53	0.00068
	LUAD	TP53	MAGEC1	3e-05
	LUAD	TP53	FAT2	8e-05
	LUAD	TP53	TLR4	3e-05
	LUAD	TP53	FAT4	5e-05
	LUAD	CDH2	TP53	0.00362
	LUAD	TP53	THSD7A	3e-05
	LUAD	TP53	DNAH11	3e-05
	LUAD	TP53	FMN2	0.00065
	LUAD	TP53	LPPR4	8e-05
	LUAD	TP53	NCKAP5	3e-05
	LUAD	TP53	PLXNA4	0.00014
	LUAD	TP53	PDE4DIP	3e-05
	LUAD	TP53	KCNT2	6e-05
	LUAD	TP53	GRIN2A	3e-05
	LUAD	TP53	SCN3A	0.0001
	LUAD	TP53	KIAA1109	3e-05
	LUAD	TP53	FAM47C	0.0001
	LUAD	TP53	CPS1	0.00017
	LUAD	TP53	FAM5C	0.0001
	LUAD	TP53	COL12A1	5e-05
	LUAD	TP53	FSTL5	5e-05
	LUAD	TEX15	TP53	0.00059
	LUAD	TP53	ZP4	0.0001
	LUAD	TP53	TENM1	3e-05
	LUAD	TP53	ADAMTS12	0.00213
	LUAD	TP53	CTNND2	3e-05
	LUAD	TP53	MUC5B	0.0001
	LUAD	TP53	NTRK3	0.00092
	LUAD	TP53	FLG2	0.02027
	LUAD	TP53	ASPM	3e-05
	LUAD	TP53	SLC6A18	3e-05
	LUAD	TP53	CDH18	0.00014
	LUAD	TP53	SLC8A1	3e-05
	LUAD	TP53	FSCB	5e-05
	LUAD	TP53	ABCA12	0.00011
	LUAD	TP53	SYNE2	3e-05
	LUAD	TP53	LRP2	0.00427
	LUAD	TP53	TRPS1	0.00027
	LUAD	TP53	PAPPA2	0.00776
	LUAD	TP53	TMTC1	3e-05
	LUAD	TP53	MYO16	3e-05
	LUAD	TP53	HIVEP2	5e-05
	LUAD	TP53	PEG3	0.00015
	LUAD	TP53	CDH10	0.0001
	LUAD	CDH12	TP53	0.00089
	LUAD	TP53	KALRN	3e-05
	LUAD	TP53	CNTNAP5	0.00043
	LUAD	TP53	TENM3	3e-05
	LUAD	TP53	PXDNL	3e-05
	LUAD	TP53	SVEP1	3e-05
	LUAD	TP53	ANKRD30A	0.00212
	LUAD	TP53	GLI3	3e-05
	LUAD	TP53	LRP1B	0.00029
	LUAD	TP53	FLG	0.00252
	LUAD	TP53	C1orf173	0.00226
	LUAD	TP53	TG	3e-05
	LUAD	TP53	NBAS	3e-05
	LUAD	TP53	DPP6	5e-05
	LUAD	TP53	HECW1	3e-05
	LUAD	TP53	KMT2C	5e-05
	LUAD	TP53	CUBN	3e-05
	LUAD	TP53	TNN	3e-05
	LUAD	TP53	ZNF804A	0.00015
	LUAD	TP53	ACTN2	3e-05
	LUAD	TP53	PTPRT	0.0001
	LUAD	TP53	GRIN2B	0.0001
	LUAD	TP53	AHNAK2	0.00017
	LUAD	TP53	COL6A3	5e-05
	LUAD	TP53	MYO7B	4e-05
	LUAD	CDH10	COL12A1	5e-05
	LUAD	USH2A	COL12A1	0.00015
	LUAD	COL12A1	VCAN	0.0001
	LUAD	FLG	COL12A1	3e-05
	LUAD	RYR2	COL12A1	9e-05
	LUAD	NAV3	COL12A1	3e-05
	LUAD	KCNT2	COL12A1	3e-05
	LUAD	OBSCN	TNR	9e-05
	LUAD	OBSCN	RYR2	0.00047
	LUAD	LRP1B	OBSCN	0.0003
	LUAD	ADAMTS12	OBSCN	5e-05
	LUAD	FAT3	FSTL5	6e-05
	LUAD	RYR2	FSTL5	7e-05
	LUAD	TEX15	USH2A	0.0004
	LUAD	TEX15	LRP1B	5e-05
	LUAD	USH2A	MAGEC1	3e-05
	LUAD	RYR2	MAGEC1	0.00014
	LUAD	LRP1B	MAGEC1	6e-05
	LUAD	TCHH	USH2A	3e-05
	LUAD	TCHH	FLG	3e-05
	LUAD	RYR2	PLCE1	0.00041
	LUAD	USH2A	PLCE1	5e-05
	LUAD	CTNND2	LRP2	0.0001
	LUAD	LRP1B	CTNND2	0.00014
	LUAD	ADAMTS16	PAPPA2	0.00013
	LUAD	ADAMTS16	RYR2	0.00041
	LUAD	KCNA4	LRP1B	5e-05
	LUAD	FLG	THSD7B	5e-05
	LUAD	USH2A	FLG2	0.00061
	LUAD	NALCN	FLG2	0.0001
	LUAD	RYR2	FLG2	0.0038
	LUAD	PAPPA2	FLG2	6e-05
	LUAD	ZNF536	LRP1B	0.00118
	LUAD	ZNF536	KMT2C	0.00029
	LUAD	ZNF536	FAT4	3e-05
	LUAD	PAPPA2	ZNF536	3e-05
	LUAD	FAT3	ZNF536	5e-05
	LUAD	USH2A	THSD7A	0.0001
	LUAD	RYR2	THSD7A	7e-05
	LUAD	THSD7A	LRP1B	0.00029
	LUAD	SPTA1	SLC8A1	3e-05
	LUAD	SLC8A1	USH2A	3e-05
	LUAD	SLC8A1	RYR2	3e-05
	LUAD	NAV3	SLC8A1	3e-05
	LUAD	ADAMTS12	SLC8A1	4e-05
	LUAD	KDR	USH2A	0.0001
	LUAD	RYR2	KDR	0.00056
	LUAD	USH2A	SALL1	3e-05
	LUAD	RYR2	ADAM23	0.00029
	LUAD	LRP2	CDH10	0.00072
	LUAD	LRP2	ZP4	0.0001
	LUAD	CNTNAP5	LRP2	0.00039
	LUAD	RYR2	LRP2	0.00023
	LUAD	NAV3	LRP2	3e-05
	LUAD	TNR	LRP2	0.00023
	LUAD	LRP2	PDE4DIP	3e-05
	LUAD	NAV3	CDH2	3e-05
	LUAD	CDH2	FLG	0.00015
	LUAD	NALCN	NLRP14	6e-05
	LUAD	RYR2	NLRP14	3e-05
	LUAD	MYO16	SPTA1	3e-05
	LUAD	MYO16	USH2A	3e-05
	LUAD	PEG3	FAT4	5e-05
	LUAD	PEG3	USH2A	0.00015
	LUAD	PEG3	RYR2	5e-05
	LUAD	NAV3	PEG3	0.00017
	LUAD	PEG3	ASPM	3e-05
	LUAD	USH2A	CDH10	0.00252
	LUAD	CDH10	SPTA1	0.00033
	LUAD	ADAMTS12	CDH10	0.00049
	LUAD	CDH10	FLG	0.00137
	LUAD	PKD1L1	CDH10	3e-05
	LUAD	RYR2	CDH10	0.01589
	LUAD	CDH10	LRP1B	0.00457
	LUAD	NAV3	CDH10	0.00018
	LUAD	CDH10	PDE4DIP	3e-05
	LUAD	RYR2	CDH12	0.00011
	LUAD	CDH12	LRP1B	5e-05
	LUAD	CDH18	USH2A	0.00042
	LUAD	CDH18	TNR	3e-05
	LUAD	RYR2	CDH18	0.0001
	LUAD	CDH18	LRP1B	0.00015
	LUAD	CDH18	ADAMTS12	5e-05
	LUAD	USH2A	OR4A16	0.00043
	LUAD	RYR2	OR4A16	0.00023
	LUAD	RYR2	MAP2	6e-05
	LUAD	TRPA1	USH2A	3e-05
	LUAD	TRPA1	RYR2	3e-05
	LUAD	RYR2	ANKRD17	4e-05
	LUAD	FAM171B	USH2A	0.0002
	LUAD	LRP1B	FAM171B	0.00015
	LUAD	PXDNL	ASPM	7e-05
	LUAD	ANKRD30A	FLG	0.00017
	LUAD	ANKRD30A	NALCN	6e-05
	LUAD	SPTA1	RGS7	6e-05
	LUAD	RGS7	USH2A	3e-05
	LUAD	RYR2	RGS7	0.0001
	LUAD	FLG	RGS7	0.0001
	LUAD	RYR2	NBAS	6e-05
	LUAD	DPP6	FLG	0.00017
	LUAD	USH2A	KMT2C	6e-05
	LUAD	ADAMTS12	KMT2C	6e-05
	LUAD	RYR2	KMT2C	0.0001
	LUAD	NAV3	KMT2C	3e-05
	LUAD	FAT3	KMT2C	5e-05
	LUAD	RYR2	OR2M5	4e-05
	LUAD	ADAMTS12	ZNF804A	0.00015
	LUAD	ZNF804A	FLG	0.00919
	LUAD	RYR3	ZNF804A	8e-05
	LUAD	RYR2	ZNF804A	0.00058
	LUAD	ZNF804A	LRP1B	0.00293
	LUAD	NAV3	ZNF804A	0.0002
	LUAD	ZNF804A	FAT4	0.00036
	LUAD	ZNF804A	FAT3	3e-05
	LUAD	AHNAK2	ZNF804A	0.00017
	LUAD	ADAMTS12	ZNF804B	3e-05
	LUAD	RYR2	SRCAP	0.00012
	LUAD	LRP1B	PCDHA6	0.0001
	LUAD	NALCN	COL6A3	4e-05
	LUAD	RYR2	COL6A3	0.0003
	LUAD	LRP1B	COL6A3	0.00144
	LUAD	USH2A	DNAH11	3e-05
	LUAD	RYR2	DNAH11	0.0003
	LUAD	LRP1B	DNAH11	0.0001
	LUAD	USH2A	CHD5	3e-05
	LUAD	USH2A	SLC39A12	0.00118
	LUAD	PKD1L1	USH2A	3e-05
	LUAD	NALCN	USH2A	0.00239
	LUAD	RYR2	USH2A	0.04112
	LUAD	NAV3	USH2A	0.00021
	LUAD	SORCS1	USH2A	0.00109
	LUAD	KRAS	USH2A	3e-05
	LUAD	SAMD9	USH2A	3e-05
	LUAD	USH2A	FAT3	0.01141
	LUAD	USH2A	FAT2	5e-05
	LUAD	USH2A	NCKAP5	0.0001
	LUAD	USH2A	PDE4DIP	6e-05
	LUAD	USH2A	SCN3A	0.00042
	LUAD	USH2A	KIAA1109	0.00039
	LUAD	USH2A	UBR4	3e-05
	LUAD	USH2A	FAM5C	0.0001
	LUAD	USH2A	HYDIN	8e-05
	LUAD	ASPM	USH2A	0.00784
	LUAD	USH2A	ZNF521	5e-05
	LUAD	PAPPA2	USH2A	0.00673
	LUAD	VCAN	USH2A	0.00275
	LUAD	USH2A	CNTNAP2	0.00521
	LUAD	USH2A	CNTNAP4	6e-05
	LUAD	USH2A	DSCAM	6e-05
	LUAD	TENM3	USH2A	5e-05
	LUAD	SVEP1	USH2A	0.00041
	LUAD	USH2A	C1orf173	0.00017
	LUAD	USH2A	TG	0.00023
	LUAD	HECW1	USH2A	8e-05
	LUAD	TNR	USH2A	0.0037
	LUAD	PTPRT	USH2A	0.00095
	LUAD	COL14A1	USH2A	0.00039
	LUAD	BRAF	USH2A	3e-05
	LUAD	ASXL3	USH2A	0.0001
	LUAD	SLC39A12	NAV3	3e-05
	LUAD	SLC39A12	LRP1B	3e-05
	LUAD	ADAMTS12	SLC39A12	3e-05
	LUAD	SLC39A12	C1orf173	3e-05
	LUAD	SLC39A12	FLG	3e-05
	LUAD	PKD1L1	SPTA1	0.00054
	LUAD	RYR2	PKD1L1	6e-05
	LUAD	PKD1L1	NAV3	3e-05
	LUAD	LRP1B	PKD1L1	3e-05
	LUAD	ADAMTS12	PKD1L1	0.00012
	LUAD	PKD1L1	FLG	0.00015
	LUAD	NALCN	ADAMTS12	0.00191
	LUAD	RYR1	NALCN	3e-05
	LUAD	RYR2	NALCN	0.00177
	LUAD	NALCN	C1orf173	3e-05
	LUAD	TNR	NALCN	0.00049
	LUAD	NALCN	FAT4	0.00025
	LUAD	RYR2	RYR1	0.00516
	LUAD	RYR1	LRP1B	5e-05
	LUAD	RYR3	VCAN	3e-05
	LUAD	ADAMTS12	RYR3	0.00013
	LUAD	RYR2	RYR3	0.00237
	LUAD	LRP1B	RYR3	0.00031
	LUAD	RYR2	KCNB2	0.0001
	LUAD	NAV3	RYR2	0.00021
	LUAD	RYR2	SORCS1	0.00017
	LUAD	ROBO2	RYR2	0.00044
	LUAD	RYR2	FAT3	0.00492
	LUAD	RYR2	FAT2	0.00027
	LUAD	FAT1	RYR2	0.00017
	LUAD	RYR2	FAT4	0.00017
	LUAD	RYR2	AMER1	0.0001
	LUAD	THBS2	RYR2	5e-05
	LUAD	RYR2	DTNA	3e-05
	LUAD	RYR2	KIAA1109	0.00072
	LUAD	RYR2	EPHA5	0.0001
	LUAD	RYR2	SORCS3	8e-05
	LUAD	RYR2	NEB	6e-05
	LUAD	RYR2	ZP4	0.00012
	LUAD	RYR2	SPTA1	0.01578
	LUAD	RYR2	TENM1	0.0002
	LUAD	RYR2	ADAMTS12	0.00899
	LUAD	RYR2	ASPM	0.00072
	LUAD	RYR2	COL9A1	0.00015
	LUAD	RYR2	SYNE2	0.00229
	LUAD	RYR2	ZNF521	7e-05
	LUAD	RYR2	TRPS1	0.00012
	LUAD	PAPPA2	RYR2	0.01244
	LUAD	RYR2	FAM47A	8e-05
	LUAD	RYR2	CPED1	3e-05
	LUAD	RYR2	VCAN	0.00039
	LUAD	RYR2	CNTNAP2	4e-05
	LUAD	RYR2	CNTNAP5	8e-05
	LUAD	SVEP1	RYR2	5e-05
	LUAD	RYR2	LRP1B	0.03886
	LUAD	RYR2	GRIN2A	3e-05
	LUAD	RYR2	FLG	0.02501
	LUAD	RYR2	C1orf173	0.00296
	LUAD	RYR2	TG	0.00069
	LUAD	RYR2	PTPRT	0.00017
	LUAD	RYR2	CHD6	0.0001
	LUAD	COL14A1	RYR2	0.00082
	LUAD	RYR2	AHNAK2	0.00187
	LUAD	RYR2	SELP	5e-05
	LUAD	NAV3	VCAN	3e-05
	LUAD	NAV3	SPTA1	0.00015
	LUAD	NAV3	ADAMTS12	5e-05
	LUAD	NAV3	FLG	8e-05
	LUAD	NAV3	PDE4DIP	0.00011
	LUAD	NAV3	LRP1B	0.00071
	LUAD	NAV3	C1orf173	0.00027
	LUAD	NAV3	SORCS1	0.00017
	LUAD	NAV3	TNR	5e-05
	LUAD	NAV3	FAT4	3e-05
	LUAD	NAV3	KIAA1109	3e-05
	LUAD	NAV3	PTPRT	0.00029
	LUAD	NAV3	CPS1	5e-05
	LUAD	FAT3	NAV3	3e-05
	LUAD	SPTA1	PDE4DIP	3e-05
	LUAD	CPS1	SPTA1	0.00012
	LUAD	ACTN2	SPTA1	0.00015
	LUAD	ROBO2	FLG	0.00039
	LUAD	DCC	FLG	3e-05
	LUAD	PAPPA2	FAT3	0.00079
	LUAD	CNTNAP2	FAT3	0.00041
	LUAD	LRP1B	FAT2	3e-05
	LUAD	ADAMTS12	SORCS1	3e-05
	LUAD	ADAMTS12	FMN2	6e-05
	LUAD	ADAMTS12	NCKAP5	3e-05
	LUAD	ADAMTS12	CPS1	0.00079
	LUAD	ADAMTS12	EPHA5	0.0001
	LUAD	ADAMTS12	SYNE2	3e-05
	LUAD	ADAMTS12	ZNF521	0.0001
	LUAD	ADAMTS12	PDE4DIP	5e-05
	LUAD	ADAMTS12	VCAN	7e-05
	LUAD	ADAMTS12	LRP1B	0.02268
	LUAD	ADAMTS12	FLG	0.00988
	LUAD	ADAMTS12	C1orf173	0.00023
	LUAD	TNN	ADAMTS12	7e-05
	LUAD	PTPRT	ADAMTS12	0.00039
	LUAD	ADAMTS12	COL14A1	0.0002
	LUAD	PAPPA2	FAT4	0.00019
	LUAD	LRP1B	SCN3A	0.00017
	LUAD	SORCS1	FLG	0.0003
	LUAD	FLG	PDE4DIP	0.00038
	LUAD	CPS1	FLG	0.00058
	LUAD	PAPPA2	FLG	0.00017
	LUAD	COL14A1	FLG	3e-05
	LUAD	ASXL3	LRP1B	3e-05
	LUAD	PAPPA2	CUBN	0.00014
	LUAD	CUBN	LRP1B	0.00025
	LUAD	SAMD9	LRP1B	0.00031
	LUAD	LRP1B	CPS1	6e-05
	LUAD	HECW1	LRP1B	0.00029
	LUAD	LRP1B	FAM5C	0.00096
	LUAD	SORCS1	LRP1B	0.00154
	LUAD	NEB	LRP1B	0.0001
	LUAD	LRP1B	TENM1	8e-05
	LUAD	PAPPA2	SYNE2	0.00014
	LUAD	PAPPA2	LRP1B	0.00134
	LUAD	TNR	PDE4DIP	0.00023
	LUAD	VCAN	PDE4DIP	3e-05
	LUAD	CPED1	LRP1B	0.00025
	LUAD	VCAN	C1orf173	0.00022
	LUAD	SVEP1	LRP1B	0.00032
	LUAD	COL14A1	LRP1B	6e-05
	LUAD	C1orf173	TG	3e-05
	LUAD	COL14A1	C1orf173	6e-05
	LUSC	TP53	COL11A1	0.00044
	LUSC	USH2A	ZFHX4	5e-05
	LUSC	USH2A	PKHD1L1	3e-05
	LUSC	USH2A	SPTA1	3e-05
	LUSC	CNTNAP2	USH2A	3e-05
	LUSC	USH2A	MUC16	5e-05
	LUSC	USH2A	RYR2	0.00029
	LUSC	USH2A	LRP1B	0.0001
	LUSC	USH2A	PIK3CG	3e-05
	LUSC	USH2A	NAV3	0.00011
	LUSC	USH2A	TTN	0.00426
	LUSC	USH2A	Unknown	3e-05
	LUSC	USH2A	MYCBP2	0.00015
	LUSC	USH2A	TNR	3e-05
	LUSC	USH2A	LRRC7	3e-05
	LUSC	USH2A	MUC17	5e-05
	LUSC	TP53	USH2A	0.00212
	LUSC	USH2A	DNAH8	0.00065
	LUSC	USH2A	COL22A1	3e-05
	LUSC	USH2A	PDE4DIP	3e-05
	LUSC	USH2A	SI	0.0001
	LUSC	USH2A	SPHKAP	6e-05
	LUSC	TP53	Unknown	5e-05
	LUSC	DNAH9	CSMD3	3e-05
	LUSC	TP53	DNAH9	3e-05
	LUSC	NFE2L2	TTN	0.00039
	LUSC	TP53	RYR3	0.00062
	LUSC	RYR2	RYR3	3e-05
	LUSC	RYR3	LRP1B	3e-05
	LUSC	RYR2	PIK3CA	5e-05
	LUSC	TP53	RYR2	3e-05
	LUSC	RYR2	NAV3	7e-05
	LUSC	RYR2	ZFHX4	3e-05
	LUSC	RYR2	CRB1	0.0001
	LUSC	RYR2	SI	0.00106
	LUSC	RYR2	CSMD3	0.00027
	LUSC	RYR2	LRP1B	0.00171
	LUSC	RYR2	GPR98	3e-05
	LUSC	TTN	RYR2	0.00805
	LUSC	RYR2	SYNE1	3e-05
	LUSC	RYR2	MUC16	0.00072
	LUSC	RYR2	PAPPA2	0.00039
	LUSC	TTN	NAV3	0.00012
	LUSC	TP53	LRRC7	0.00029
	LUSC	ZFHX4	LRRC7	0.0001
	LUSC	LRRC7	TTN	0.00089
	LUSC	TP53	MUC16	3e-05
	LUSC	TTN	MUC16	0.02163
	LUSC	TTN	CSMD2	8e-05
	LUSC	TTN	LRRC4C	0.0001
	LUSC	TP53	ADAMTS12	0.00029
	LUSC	PKHD1	LRP1B	0.0001
	LUSC	TP53	PKHD1	3e-05
	LUSC	TP53	CPS1	3e-05
	LUSC	TTN	CPS1	0.00358
	LUSC	DMD	LRP1B	3e-05
	LUSC	TP53	DMD	3e-05
	LUSC	TTN	DMD	0.0001
	LUSC	TP53	FMN2	0.00027
	LUSC	TP53	PKHD1L1	3e-05
	LUSC	PKHD1L1	CSMD3	6e-05
	LUSC	TTN	TPTE	3e-05
	LUSC	TTN	HERC2	5e-05
	LUSC	TTN	KIAA1109	0.0001
	LUSC	TP53	TTN	0.00163
	LUSC	TTN	DNAH5	5e-05
	LUSC	TTN	FAM5C	6e-05
	LUSC	ZFHX4	TTN	0.0177
	LUSC	MUC5B	TTN	3e-05
	LUSC	TTN	PAPPA2	0.0001
	LUSC	TTN	PDE4DIP	4e-05
	LUSC	SI	TTN	0.00044
	LUSC	TTN	LRP1B	0.0019
	LUSC	TTN	VPS13B	0.00027
	LUSC	CTNNA2	TTN	3e-05
	LUSC	TTN	BAI3	5e-05
	LUSC	TTN	SCN1A	6e-05
	LUSC	TP53	FAM135B	0.00043
	LUSC	TP53	XIRP2	0.00015
	LUSC	ABCA13	LRP1B	6e-05
	LUSC	TP53	CDH18	5e-05
	LUSC	TP53	CDH10	5e-05
	LUSC	TP53	ZFHX4	0.00025
	LUSC	TP53	SPTA1	3e-05
	LUSC	TP53	CSMD3	0.00126
	LUSC	TP53	MYH4	3e-05
	LUSC	TP53	LRP1B	0.00058
	LUSC	TP53	CUBN	0.0001
	LUSC	TP53	AHNAK2	4e-05
	LUSC	TP53	SYNE1	0.00037
	LUSC	TP53	ZNF804B	3e-05
	LUSC	TP53	DNAH7	0.0003
	LUSC	TP53	DNAH5	3e-05
	LUSC	TP53	DNAH8	0.00015
	LUSC	TP53	SCN1A	3e-05
	LUSC	TP53	SI	3e-05
	LUSC	TP53	SPHKAP	0.00015
	LUSC	TP53	PCDH15	3e-05
	LUSC	TP53	PAPPA2	0.00017
	LUSC	ZFHX4	LRP1B	0.00263
	LUSC	CSMD3	GPR98	8e-05
	LUSC	ZNF804A	CSMD3	3e-05
	LUSC	CSMD3	CSMD1	8e-05
	UCEC	TTN	DMD	0.00017
	UCEC	PTEN	CTNNB1	0.00091
	UCEC	PIK3CA	TP53	0.00108
	UCEC	PIK3CA	KRAS	0.00478
	UCEC	TTN	RYR2	3e-05
	UCEC	PTEN	TTN	0.00029
	UCEC	TTN	BCOR	8e-05
	UCEC	PTEN	TP53	0.00012
	UCEC	PTEN	TAF1	3e-05
