# Supplementary material for: Population-based statistical inference for temporal sequence of somatic mutations in cancer genomes
Source: BMC Med Genomics. 2018 Apr 20;11(Suppl 2):29. doi: 10.1186/s12920-018-0352-z (PMC5918460; doi:10.1186/s12920-018-0352-z)
Supplement: Supplementary file 4 — Table S3. SCORE-AN for genes observed in each tumor type. (XLSX 22 kb) [file 12920_2018_352_MOESM4_ESM.xlsx]

## Sheet: TableS3
	Supplementary Table S3. SCORE-AN for genes observed in each tumor type
	Tumor Type	Gene	SCORE-AN
	BLCA	MUC16	-2
	BLCA	TP53	2
	BLCA	TTN	-1
	BLCA	KMT2D	1
	BRCA	TP53	5
	BRCA	USH2A	0
	BRCA	PIK3CA	1
	BRCA	MUC4	-1
	BRCA	TTN	-3
	BRCA	CDH1	-1
	BRCA	FLG	-2
	BRCA	NCOR1	1
	COADREAD	OBSCN	-1
	COADREAD	FAT4	-1
	COADREAD	RYR2	-1
	COADREAD	TP53	6
	COADREAD	DNAH11	-1
	COADREAD	USH2A	-1
	COADREAD	PIK3CA	-1
	COADREAD	ATM	-1
	COADREAD	UNC80	-1
	COADREAD	FAT3	-1
	COADREAD	FREM2	-1
	COADREAD	LRP1B	-1
	COADREAD	PCLO	-1
	COADREAD	TTN	-3
	COADREAD	MUC16	-1
	COADREAD	SYNE1	1
	COADREAD	APC	0
	COADREAD	FLG	0
	COADREAD	KRAS	9
	HNSC	CDH10	-1
	HNSC	DMD	-1
	HNSC	COL11A1	-1
	HNSC	USH2A	-1
	HNSC	ZFHX4	-1
	HNSC	NBPF1	-1
	HNSC	CSMD3	-3
	HNSC	FAT1	-1
	HNSC	SYNE1	-1
	HNSC	FLG	-1
	HNSC	ZNF536	-1
	HNSC	APOB	-1
	HNSC	PIK3CA	0
	HNSC	MYH8	-1
	HNSC	RYR2	-1
	HNSC	NAV3	-1
	HNSC	LRP1B	-1
	HNSC	PCLO	-1
	HNSC	RELN	1
	HNSC	FAM135B	-1
	HNSC	TTN	-7
	HNSC	PCDH11X	-1
	HNSC	LAMA2	1
	HNSC	KMT2D	0
	HNSC	CUBN	1
	HNSC	PCDH15	-1
	HNSC	UNC5D	1
	HNSC	MUC16	-4
	HNSC	SYNE2	-1
	HNSC	ZNF804A	1
	HNSC	XIRP2	-1
	HNSC	ZNF804B	-1
	HNSC	TP53	27
	HNSC	DNAH7	4
	HNSC	DNAH5	0
	HNSC	PAPPA2	0
	HNSC	NOTCH1	1
	HNSC	FAT3	-1
	HNSC	SI	0
	HNSC	KMT2C	-1
	HNSC	GPR98	3
	HNSC	PEG3	-2
	LUAD	CCDC141	-2
	LUAD	OR2L8	-1
	LUAD	DUSP27	-1
	LUAD	NID2	1
	LUAD	ATRNL1	3
	LUAD	ZSWIM2	-1
	LUAD	PCDH11X	-10
	LUAD	OR5J2	1
	LUAD	SLITRK4	1
	LUAD	SLITRK2	-1
	LUAD	SLITRK3	1
	LUAD	SLITRK1	8
	LUAD	CRB1	-1
	LUAD	LRP1	0
	LUAD	MUC17	-14
	LUAD	MUC16	35
	LUAD	ALK	-1
	LUAD	ZNF676	-1
	LUAD	AKAP6	-2
	LUAD	HCN1	-1
	LUAD	GPR112	-18
	LUAD	ENOX1	1
	LUAD	MMP16	2
	LUAD	CD1E	1
	LUAD	ITGA4	-2
	LUAD	MYO18B	-1
	LUAD	SETBP1	-1
	LUAD	COL3A1	-6
	LUAD	PLXNA4	1
	LUAD	PKHD1L1	5
	LUAD	SPATA31A6	-1
	LUAD	APOB	6
	LUAD	WDR49	1
	LUAD	MYPN	1
	LUAD	TTN	-49
	LUAD	NF1	2
	LUAD	REG3A	1
	LUAD	TECTA	-1
	LUAD	SDK1	-2
	LUAD	FRAS1	-2
	LUAD	DST	31
	LUAD	COL4A2	-1
	LUAD	HMCN1	-17
	LUAD	DCDC1	-2
	LUAD	XIRP2	-4
	LUAD	ZEB2	5
	LUAD	ITGAX	0
	LUAD	COL22A1	4
	LUAD	KCNH8	-1
	LUAD	SGIP1	-2
	LUAD	WDFY3	-2
	LUAD	PRDM9	-3
	LUAD	MYH11	-1
	LUAD	MYH13	1
	LUAD	POLQ	1
	LUAD	NBPF1	-8
	LUAD	PRKDC	-1
	LUAD	ZNF831	7
	LUAD	POLE	-1
	LUAD	CLCA4	1
	LUAD	ASPM	-5
	LUAD	PCDHB10	-1
	LUAD	CDH18	5
	LUAD	RIMS2	12
	LUAD	KIF21B	1
	LUAD	LAMA1	-2
	LUAD	LAMA2	-6
	LUAD	GRID1	1
	LUAD	WBSCR17	-1
	LUAD	GRID2	2
	LUAD	MXRA5	-6
	LUAD	F5	-2
	LUAD	F8	-5
	LUAD	GPR158	-5
	LUAD	TAF1L	-2
	LUAD	ABCA6	-1
	LUAD	SI	-5
	LUAD	PRKD1	1
	LUAD	SLITRK6	0
	LUAD	EGFR	2
	LUAD	PTPRZ1	-2
	LUAD	KIAA2022	-1
	LUAD	RGS22	-1
	LUAD	PDE1C	-1
	LUAD	KIF4B	0
	LUAD	SLCO5A1	1
	LUAD	SLIT2	-4
	LUAD	POTEG	-1
	LUAD	LRRIQ1	-2
	LUAD	FOLH1	-1
	LUAD	NOS1	1
	LUAD	CDH23	-2
	LUAD	LTBP1	3
	LUAD	FBN2	-7
	LUAD	HGF	7
	LUAD	CFH	1
	LUAD	ANK1	-2
	LUAD	ANK2	13
	LUAD	SPHKAP	-6
	LUAD	FRYL	-2
	LUAD	COL11A1	11
	LUAD	ZFPM2	-1
	LUAD	INSRR	2
	LUAD	USP29	1
	LUAD	ADAMTS5	-2
	LUAD	CDH9	3
	LUAD	CDH8	4
	LUAD	KCNU1	-1
	LUAD	RELN	8
	LUAD	EPHA6	1
	LUAD	RP1L1	-1
	LUAD	COL15A1	1
	LUAD	NEB	-3
	LUAD	XYLT1	-1
	LUAD	EYS	-2
	LUAD	LRRC4C	7
	LUAD	NRXN1	-2
	LUAD	KIF17	-1
	LUAD	PKHD1	-6
	LUAD	PAK7	-1
	LUAD	TYR	0
	LUAD	PROS1	-1
	LUAD	CNTN3	-3
	LUAD	CNTN1	-1
	LUAD	MDGA2	1
	LUAD	CNTN5	-1
	LUAD	LAMB4	-3
	LUAD	HRNR	-28
	LUAD	MGAM	0
	LUAD	LRRTM4	-2
	LUAD	FAM135B	-10
	LUAD	ARID2	1
	LUAD	NPFFR2	1
	LUAD	ASTN1	-2
	LUAD	DYNC2H1	-1
	LUAD	DNAH3	-1
	LUAD	DNAH7	-1
	LUAD	SEMA5A	-2
	LUAD	DNAH5	0
	LUAD	DNAH8	1
	LUAD	DNAH9	0
	LUAD	PCDH10	0
	LUAD	PCDH17	-2
	LUAD	PCDH15	-15
	LUAD	PCDH18	-1
	LUAD	SEZ6L	-2
	LUAD	ITGA8	-1
	LUAD	PDGFRA	5
	LUAD	TEX15	6
	LUAD	ZFHX4	57
	LUAD	CSMD2	-1
	LUAD	CSMD3	-56
	LUAD	CSMD1	-3
	LUAD	TRPC4	1
	LUAD	ITIH5	1
	LUAD	MYH2	1
	LUAD	NLRP4	-1
	LUAD	MYH6	-4
	LUAD	MYH7	-3
	LUAD	MYH4	-1
	LUAD	MYH8	-2
	LUAD	MYT1L	-1
	LUAD	LYST	-1
	LUAD	PTPRD	-8
	LUAD	TRIO	-2
	LUAD	NLGN1	3
	LUAD	COL5A2	-2
	LUAD	COL5A1	2
	LUAD	SATB2	-1
	LUAD	MC5R	-1
	LUAD	NPAP1	-3
	LUAD	GRIK2	0
	LUAD	GTF3C1	-1
	LUAD	KEAP1	11
	LUAD	OR4C6	-4
	LUAD	FER1L6	-2
	LUAD	ST6GAL2	1
	LUAD	NLRP14	-2
	LUAD	F13A1	0
	LUAD	SEMA6D	1
	LUAD	LPHN3	-1
	LUAD	LPHN2	2
	LUAD	MMRN1	-2
	LUAD	OR5F1	0
	LUAD	MED12	-1
	LUAD	ABCB5	0
	LUAD	ABCC8	-2
	LUAD	FCRL5	2
	LUAD	RP1	0
	LUAD	ABCB1	0
	LUAD	PTPRB	-1
	LUAD	SPATA31D1	-5
	LUAD	COL24A1	-1
	LUAD	CTNNA2	-2
	LUAD	CTNNA3	-1
	LUAD	BAI3	-1
	LUAD	OR10AG1	1
	LUAD	ZNF99	1
	LUAD	PTCHD2	1
	LUAD	BPTF	0
	LUAD	TBX22	-2
	LUAD	SYNE1	-1
	LUAD	KIF2B	-1
	LUAD	PPP1R3A	6
	LUAD	CNGB3	0
	LUAD	BCLAF1	-2
	LUAD	ZNF479	-1
	LUAD	MAGI2	2
	LUAD	TRPV5	1
	LUAD	PCLO	10
	LUAD	KCNT2	1
	LUAD	SPEF2	-1
	LUAD	ERBB4	-3
	LUAD	SNTG1	0
	LUAD	CLCN1	1
	LUAD	LRRC7	0
	LUAD	ACSM2A	-2
	LUAD	ZNF208	-2
	LUAD	OR5L1	-1
	LUAD	DZIP3	2
	LUAD	ADCY2	-3
	LUAD	MASP1	1
	LUAD	FREM2	-1
	LUAD	SPEG	-1
	LUAD	TACC2	1
	LUAD	DMD	-2
	LUAD	DOCK2	-2
	LUAD	MROH2B	6
	LUAD	DCAF12L2	-1
	LUAD	DCAF12L1	-1
	LUAD	PCDHB8	-1
	LUAD	AHNAK	-1
	LUAD	AFF2	-2
	LUAD	BICC1	-2
	LUAD	TIAM1	1
	LUAD	TRPM6	-1
	LUAD	PLCB1	-1
	LUAD	EPHB1	0
	LUAD	TSHZ2	-4
	LUAD	TSHZ3	6
	LUAD	OR5L2	-1
	LUAD	UNC5D	-1
	LUAD	HERC2	-1
	LUAD	TRRAP	4
	LUAD	KPRP	-1
	LUAD	PCDHGA3	1
	LUAD	PCDHGA1	-1
	LUAD	PCDHGA6	-1
	LUAD	ABCA10	0
	LUAD	ABCA12	0
	LUAD	ABCA13	2
	LUAD	TP53	159
	LUAD	HIVEP2	-1
	LUAD	COL12A1	-5
	LUAD	OBSCN	2
	LUAD	FSTL5	-3
	LUAD	ZP4	-4
	LUAD	MAGEC1	-8
	LUAD	TCHH	0
	LUAD	PLCE1	-1
	LUAD	CTNND2	-2
	LUAD	ADAMTS16	3
	LUAD	ADAMTS18	-1
	LUAD	KCNA4	0
	LUAD	THSD7B	-2
	LUAD	FLG2	-11
	LUAD	ZNF536	11
	LUAD	THSD7A	0
	LUAD	PDE3A	1
	LUAD	SLC6A18	-2
	LUAD	SLC8A1	0
	LUAD	SLC8A3	0
	LUAD	KDR	1
	LUAD	LCT	-2
	LUAD	NLRP3	2
	LUAD	SALL1	-1
	LUAD	ADAM23	-1
	LUAD	LRP2	-8
	LUAD	CDH2	2
	LUAD	BOD1L1	0
	LUAD	TMTC1	0
	LUAD	MYO16	3
	LUAD	PEG3	7
	LUAD	CDH10	2
	LUAD	CDH12	3
	LUAD	BIRC6	1
	LUAD	OR4A16	-3
	LUAD	MAP2	0
	LUAD	RUNX1T1	1
	LUAD	DSCAM	-1
	LUAD	ANKRD17	-1
	LUAD	FAM171B	1
	LUAD	PXDNL	-2
	LUAD	ANKRD30A	1
	LUAD	RGS7	1
	LUAD	NRG3	-1
	LUAD	NBAS	-2
	LUAD	DPP6	0
	LUAD	KMT2C	-13
	LUAD	OR2M5	-1
	LUAD	ZNF804A	-1
	LUAD	ZNF804B	0
	LUAD	PCDHA3	1
	LUAD	SRCAP	-2
	LUAD	PCDHA6	-1
	LUAD	PRUNE2	-1
	LUAD	COL6A3	-9
	LUAD	FRMPD1	-1
	LUAD	HTR1A	1
	LUAD	DNAH11	-5
	LUAD	USH2A	1
	LUAD	NRCAM	-1
	LUAD	GFRAL	2
	LUAD	FAM71B	1
	LUAD	LRFN5	-1
	LUAD	SLC39A12	8
	LUAD	PKD1L1	8
	LUAD	NALCN	10
	LUAD	RYR1	3
	LUAD	RYR3	4
	LUAD	RYR2	101
	LUAD	NDST4	-1
	LUAD	SCN2A	-7
	LUAD	NTRK3	-3
	LUAD	NAV3	38
	LUAD	MYCBP2	-1
	LUAD	UBR4	-1
	LUAD	C20orf26	-1
	LUAD	TRHDE	2
	LUAD	TDRD1	-1
	LUAD	FCGBP	1
	LUAD	TG	-3
	LUAD	ADAMTS20	3
	LUAD	KRAS	4
	LUAD	SPTA1	-12
	LUAD	ROBO2	2
	LUAD	DCC	1
	LUAD	FAT3	9
	LUAD	FAT2	-6
	LUAD	FAT1	2
	LUAD	ADAMTS12	53
	LUAD	TLR4	-1
	LUAD	FAT4	-17
	LUAD	SCN3A	-3
	LUAD	FMN2	-6
	LUAD	LPPR4	-2
	LUAD	NCKAP5	-6
	LUAD	ST18	-1
	LUAD	CHD5	-1
	LUAD	CHD6	-2
	LUAD	AMER1	-2
	LUAD	ASXL3	4
	LUAD	THBS2	2
	LUAD	MED12L	-1
	LUAD	TPTE	-10
	LUAD	SAMD9	2
	LUAD	DCHS1	1
	LUAD	DCHS2	1
	LUAD	SLC14A2	-1
	LUAD	HDAC9	2
	LUAD	TMPRSS15	-1
	LUAD	NELL1	-1
	LUAD	KIAA1109	-4
	LUAD	BCAN	4
	LUAD	OLFML2B	1
	LUAD	FAM47C	-3
	LUAD	FAM47B	-1
	LUAD	FAM47A	-1
	LUAD	CPS1	-2
	LUAD	HECW1	2
	LUAD	UNC79	-6
	LUAD	DCAF4L2	2
	LUAD	FAM5B	-2
	LUAD	FAM5C	-2
	LUAD	SORCS1	3
	LUAD	EPHA5	-3
	LUAD	SORCS3	-2
	LUAD	EPHA3	2
	LUAD	TENM3	1
	LUAD	TENM1	-5
	LUAD	MUC5B	0
	LUAD	HYDIN	-2
	LUAD	FSCB	-3
	LUAD	ATP8A2	1
	LUAD	COL9A1	-2
	LUAD	DTNA	-2
	LUAD	KCNB2	-3
	LUAD	SYNE2	-4
	LUAD	PDZRN3	-2
	LUAD	ZNF521	-4
	LUAD	TRPS1	-1
	LUAD	PAPPA2	5
	LUAD	CACNA1E	-8
	LUAD	PDE4DIP	-16
	LUAD	OR4M2	-2
	LUAD	CPED1	1
	LUAD	KALRN	0
	LUAD	VCAN	-6
	LUAD	ZNF257	2
	LUAD	CNTNAP2	-1
	LUAD	CNTNAP5	-3
	LUAD	CNTNAP4	-1
	LUAD	TRPA1	1
	LUAD	SVEP1	3
	LUAD	GLI3	-1
	LUAD	LRP1B	-25
	LUAD	DGKI	1
	LUAD	FLG	-33
	LUAD	C1orf173	-16
	LUAD	DGKB	1
	LUAD	VPS13D	-1
	LUAD	VPS13B	-2
	LUAD	TNR	1
	LUAD	CUBN	0
	LUAD	ELTD1	-1
	LUAD	DACH1	-1
	LUAD	TNN	0
	LUAD	ACTN2	0
	LUAD	PTPRT	-1
	LUAD	CD163	-1
	LUAD	COL14A1	9
	LUAD	GRIN2B	-2
	LUAD	GRIN2A	-3
	LUAD	BRAF	4
	LUAD	AHNAK2	-2
	LUAD	SELP	-1
	LUAD	MYO7B	-2
	LUSC	CDH18	-1
	LUSC	CDH10	-1
	LUSC	DNAH9	0
	LUSC	DMD	-1
	LUSC	COL11A1	-1
	LUSC	USH2A	17
	LUSC	ABCA13	1
	LUSC	ZFHX4	0
	LUSC	CSMD1	-1
	LUSC	FMN2	-1
	LUSC	SPTA1	-2
	LUSC	CSMD3	-3
	LUSC	CNTNAP2	1
	LUSC	SYNE1	-2
	LUSC	MUC5B	1
	LUSC	PKHD1L1	-1
	LUSC	FAM5C	-1
	LUSC	MYH4	-1
	LUSC	NFE2L2	1
	LUSC	RYR3	-1
	LUSC	RYR2	9
	LUSC	LRP1B	-9
	LUSC	PIK3CG	-1
	LUSC	TPTE	-1
	LUSC	NAV3	-3
	LUSC	TTN	10
	LUSC	Unknown	-2
	LUSC	FAM135B	-1
	LUSC	MYCBP2	-1
	LUSC	TNR	-1
	LUSC	CUBN	-1
	LUSC	LRRC7	-2
	LUSC	CRB1	-1
	LUSC	GPR98	-2
	LUSC	HERC2	-1
	LUSC	XIRP2	-1
	LUSC	AHNAK2	-1
	LUSC	MUC17	-1
	LUSC	MUC16	-4
	LUSC	ZNF804A	1
	LUSC	KIAA1109	-1
	LUSC	CTNNA2	1
	LUSC	ZNF804B	-1
	LUSC	PCDH15	-1
	LUSC	CSMD2	-1
	LUSC	LRRC4C	-1
	LUSC	BAI3	-1
	LUSC	TP53	36
	LUSC	DNAH7	-1
	LUSC	DNAH5	-2
	LUSC	ADAMTS12	-1
	LUSC	DNAH8	-2
	LUSC	COL22A1	-1
	LUSC	SCN1A	-2
	LUSC	CPS1	-2
	LUSC	PDE4DIP	-2
	LUSC	SI	-2
	LUSC	SPHKAP	-2
	LUSC	PIK3CA	-1
	LUSC	PKHD1	0
	LUSC	VPS13B	-1
	LUSC	PAPPA2	-3
	UCEC	DMD	-1
	UCEC	TAF1	-1
	UCEC	PIK3CA	2
	UCEC	RYR2	-1
	UCEC	CTNNB1	-1
	UCEC	PTEN	4
	UCEC	TTN	2
	UCEC	BCOR	-1
	UCEC	TP53	-2
	UCEC	KRAS	-1
