# Supplementary material for: Population-based statistical inference for temporal sequence of somatic mutations in cancer genomes
Source: BMC Med Genomics. 2018 Apr 20;11(Suppl 2):29. doi: 10.1186/s12920-018-0352-z (PMC5918460; doi:10.1186/s12920-018-0352-z)
Supplement: Supplementary file 5 — Table S4. Enrichment genesets on C5bp for genes with positive SCORE-AN. The results were obtained by GSEApreranked on C5bp (Gene Ontology, biological process). BLCA, BRCA and KIRC were no results with nominal P value <0.05. (XLSX 16 kb) [file 12920_2018_352_MOESM5_ESM.xlsx]

## Sheet: TableS4
Supplementary Table S4. Enrichment genesets on C5bp for genes with positive SCORE-AN. The results were obtained by GSEApreranked on C5bp (Gene Ontology, biological process). BLCA, BRCA and KIRC were no results with nominal P value < 0.05.
Tumor Type	NAME	NOM p-val	FDR q-val
COADREAD	GO_POSITIVE_REGULATION_OF_PROTEIN_METABOLIC_PROCESS	0.0110092	0.348081
COADREAD	GO_CELLULAR_MACROMOLECULE_LOCALIZATION	0.0161551	0.494632
COADREAD	GO_ESTABLISHMENT_OF_LOCALIZATION_IN_CELL	0.0180624	0.28767
COADREAD	GO_REGULATION_OF_CELL_DEATH	0.0336	0.293021
COADREAD	GO_PROTEIN_LOCALIZATION	0.0414286	0.337652
HNSC	GO_REGULATION_OF_INTRACELLULAR_SIGNAL_TRANSDUCTION	0.0384615	1
HNSC	GO_INTRACELLULAR_SIGNAL_TRANSDUCTION	0.0498866	1
LUAD	GO_REGULATION_OF_INTRACELLULAR_TRANSPORT	0	0.114897
LUAD	GO_REGULATION_OF_CYTOPLASMIC_TRANSPORT	0	0.11532
LUAD	GO_REGULATION_OF_TRANSCRIPTION_FROM_RNA_POLYMERASE_II_PROMOTER	0	0.167423
LUAD	GO_POSITIVE_REGULATION_OF_NEURON_DEATH	0	0.180542
LUAD	GO_REGULATION_OF_CELLULAR_LOCALIZATION	0	0.208961
LUAD	GO_REGULATION_OF_TRANSPORT	0.00187617	0.194724
LUAD	GO_RESPONSE_TO_EXTRACELLULAR_STIMULUS	0.00221239	0.12864
LUAD	GO_RESPONSE_TO_OXYGEN_LEVELS	0.00241546	0.131511
LUAD	GO_POSITIVE_REGULATION_OF_TRANSPORT	0.00400802	0.128353
LUAD	GO_CELLULAR_MACROMOLECULE_LOCALIZATION	0.00402414	0.191702
LUAD	GO_CELL_DEATH	0.00412371	0.190165
LUAD	GO_POSITIVE_REGULATION_OF_CELLULAR_PROTEIN_LOCALIZATION	0.00431965	0.152306
LUAD	GO_MITOCHONDRION_ORGANIZATION	0.00452489	0.184465
LUAD	GO_RESPONSE_TO_DRUG	0.00453515	0.181867
LUAD	GO_PROTEIN_CATABOLIC_PROCESS	0.00462963	0.127893
LUAD	GO_REGULATION_OF_CELL_CYCLE_PHASE_TRANSITION	0.00636943	0.192137
LUAD	GO_POSITIVE_REGULATION_OF_INTRACELLULAR_PROTEIN_TRANSPORT	0.00660793	0.105676
LUAD	GO_REGULATION_OF_CATION_TRANSMEMBRANE_TRANSPORT	0.00686499	0.128564
LUAD	GO_POSITIVE_REGULATION_OF_CELL_CYCLE	0.00686499	0.189873
LUAD	GO_REGULATION_OF_CELL_CYCLE_G1_S_PHASE_TRANSITION	0.00719425	0.194178
LUAD	GO_REGULATION_OF_MITOTIC_CELL_CYCLE	0.0083682	0.179515
LUAD	GO_PROTEOLYSIS	0.00867679	0.195379
LUAD	GO_POSITIVE_REGULATION_OF_NUCLEOCYTOPLASMIC_TRANSPORT	0.00902935	0.180077
LUAD	GO_ESTABLISHMENT_OF_LOCALIZATION_IN_CELL	0.00998004	0.170582
LUAD	GO_NEGATIVE_REGULATION_OF_GROWTH	0.0104822	0.199896
LUAD	GO_POSITIVE_REGULATION_OF_ESTABLISHMENT_OF_PROTEIN_LOCALIZATION	0.010846	0.114534
LUAD	GO_REGULATION_OF_CELLULAR_PROTEIN_LOCALIZATION	0.0111111	0.198121
LUAD	GO_NEGATIVE_REGULATION_OF_NITROGEN_COMPOUND_METABOLIC_PROCESS	0.0111607	0.237985
LUAD	GO_POSITIVE_REGULATION_OF_CYTOPLASMIC_TRANSPORT	0.011236	0.18058
LUAD	GO_POSITIVE_REGULATION_OF_INTRACELLULAR_TRANSPORT	0.0116279	0.155914
LUAD	GO_REGULATION_OF_STRIATED_MUSCLE_CONTRACTION	0.0117096	0.204283
LUAD	GO_POSITIVE_REGULATION_OF_GENE_EXPRESSION	0.0121704	0.188551
LUAD	GO_RESPONSE_TO_TOXIC_SUBSTANCE	0.0132159	0.191775
LUAD	GO_RESPONSE_TO_BIOTIC_STIMULUS	0.0132159	0.197852
LUAD	GO_REGULATION_OF_NEURON_DEATH	0.013363	0.20479
LUAD	GO_SMALL_GTPASE_MEDIATED_SIGNAL_TRANSDUCTION	0.0133929	0.159888
LUAD	GO_NEGATIVE_REGULATION_OF_CELL_GROWTH	0.0134228	0.16968
LUAD	GO_AGING	0.0134529	0.171534
LUAD	GO_REGULATION_OF_CELL_CYCLE_PROCESS	0.0135135	0.174987
LUAD	GO_CELLULAR_RESPONSE_TO_OXIDATIVE_STRESS	0.0136054	0.171282
LUAD	GO_NEGATIVE_REGULATION_OF_MITOTIC_CELL_CYCLE	0.0138889	0.170606
LUAD	GO_PROTEIN_TETRAMERIZATION	0.014433	0.194972
LUAD	GO_CHROMATIN_ORGANIZATION	0.0146751	0.175953
LUAD	GO_CELLULAR_CATABOLIC_PROCESS	0.0147992	0.177441
LUAD	GO_REGULATION_OF_CARDIAC_MUSCLE_CONTRACTION	0.0149254	0.207403
LUAD	GO_RESPONSE_TO_OXIDATIVE_STRESS	0.0150862	0.131462
LUAD	GO_CALCIUM_MEDIATED_SIGNALING	0.0154185	0.202408
LUAD	GO_NEGATIVE_REGULATION_OF_GENE_EXPRESSION	0.0155902	0.177228
LUAD	GO_POSITIVE_REGULATION_OF_ORGANELLE_ORGANIZATION	0.0158371	0.118741
LUAD	GO_NEGATIVE_REGULATION_OF_CELL_PROLIFERATION	0.0162037	0.199913
LUAD	GO_APOPTOTIC_SIGNALING_PATHWAY	0.0162791	0.179447
LUAD	GO_CELL_CYCLE_ARREST	0.0177778	0.176965
LUAD	GO_REGULATION_OF_INTRACELLULAR_PROTEIN_TRANSPORT	0.0177778	0.186622
LUAD	GO_NEGATIVE_REGULATION_OF_TRANSCRIPTION_FROM_RNA_POLYMERASE_II_PROMOTER	0.0180587	0.178296
LUAD	GO_NEGATIVE_REGULATION_OF_CELL_CYCLE	0.0180995	0.198449
LUAD	GO_INTRACELLULAR_SIGNAL_TRANSDUCTION	0.0182482	0.292025
LUAD	GO_REGULATION_OF_NUCLEOCYTOPLASMIC_TRANSPORT	0.0184757	0.193518
LUAD	GO_CALCIUM_ION_IMPORT	0.0188679	0.205212
LUAD	GO_REGULATION_OF_CALCIUM_ION_TRANSMEMBRANE_TRANSPORTER_ACTIVITY	0.0198676	0.1918
LUAD	GO_PROTEIN_LOCALIZATION	0.0203327	0.303554
LUAD	GO_REGULATION_OF_RELEASE_OF_SEQUESTERED_CALCIUM_ION_INTO_CYTOSOL_BY_SARCOPLASMIC_RETICULUM	0.0204082	0.174248
LUAD	GO_INTERSPECIES_INTERACTION_BETWEEN_ORGANISMS	0.0204082	0.198952
LUAD	GO_REGULATION_OF_RELEASE_OF_SEQUESTERED_CALCIUM_ION_INTO_CYTOSOL	0.021097	0.172377
LUAD	GO_POSITIVE_REGULATION_OF_CELL_DEATH	0.0212766	0.176413
LUAD	GO_REGULATION_OF_CELL_CYCLE	0.0213675	0.183949
LUAD	GO_REGULATION_OF_CALCIUM_ION_TRANSPORT	0.021978	0.195487
LUAD	GO_SECOND_MESSENGER_MEDIATED_SIGNALING	0.0223214	0.205411
LUAD	GO_REGULATION_OF_NEURON_APOPTOTIC_PROCESS	0.0230126	0.172041
LUAD	GO_POSITIVE_REGULATION_OF_CATION_TRANSMEMBRANE_TRANSPORT	0.0237069	0.177805
LUAD	GO_REGULATION_OF_CARDIAC_CONDUCTION	0.0238095	0.135955
LUAD	GO_REGULATION_OF_METAL_ION_TRANSPORT	0.0239651	0.186772
LUAD	GO_PROTEIN_MODIFICATION_BY_SMALL_PROTEIN_CONJUGATION_OR_REMOVAL	0.0246085	0.180502
LUAD	GO_POSITIVE_REGULATION_OF_ION_TRANSPORT	0.0246637	0.179122
LUAD	GO_RAS_PROTEIN_SIGNAL_TRANSDUCTION	0.0248869	0.185862
LUAD	GO_REGULATION_OF_FIBROBLAST_PROLIFERATION	0.0248869	0.188702
LUAD	GO_REGULATION_OF_CALCIUM_ION_IMPORT	0.0250569	0.187592
LUAD	GO_REGULATION_OF_CELL_GROWTH	0.025522	0.192023
LUAD	GO_MACROMOLECULE_CATABOLIC_PROCESS	0.0256959	0.171322
LUAD	GO_POSITIVE_REGULATION_OF_BIOSYNTHETIC_PROCESS	0.0257511	0.293864
LUAD	GO_REGULATION_OF_TRANSPORTER_ACTIVITY	0.0272727	0.177722
LUAD	GO_POSITIVE_REGULATION_OF_TRANSMEMBRANE_TRANSPORT	0.027907	0.178702
LUAD	GO_REGULATION_OF_MUSCLE_SYSTEM_PROCESS	0.027972	0.195629
LUAD	GO_CELLULAR_RESPONSE_TO_ABIOTIC_STIMULUS	0.0283843	0.188415
LUAD	GO_PROTEIN_OLIGOMERIZATION	0.0285036	0.199737
LUAD	GO_DNA_METABOLIC_PROCESS	0.0285714	0.17241
LUAD	GO_POSITIVE_REGULATION_OF_TRANSPORTER_ACTIVITY	0.0289256	0.196115
LUAD	GO_POSITIVE_REGULATION_OF_CELLULAR_COMPONENT_BIOGENESIS	0.0292793	0.192632
LUAD	GO_REGULATION_OF_HYDROLASE_ACTIVITY	0.0296443	0.280784
LUAD	GO_CATABOLIC_PROCESS	0.0297619	0.204438
LUAD	GO_REGULATION_OF_CALCIUM_ION_TRANSMEMBRANE_TRANSPORT	0.0298165	0.194032
LUAD	GO_POSITIVE_REGULATION_OF_PEPTIDYL_TYROSINE_PHOSPHORYLATION	0.0299786	0.170955
LUAD	GO_POSITIVE_REGULATION_OF_TRANSCRIPTION_FROM_RNA_POLYMERASE_II_PROMOTER	0.0300429	0.20324
LUAD	GO_CYTOSOLIC_CALCIUM_ION_TRANSPORT	0.0307329	0.180383
LUAD	GO_REGULATION_OF_CALCIUM_ION_TRANSPORT_INTO_CYTOSOL	0.0311804	0.177743
LUAD	GO_PEPTIDYL_LYSINE_MODIFICATION	0.0321888	0.176952
LUAD	GO_POSITIVE_REGULATION_OF_PROTEIN_METABOLIC_PROCESS	0.0329897	0.287228
LUAD	GO_MULTICELLULAR_ORGANISMAL_SIGNALING	0.0361702	0.177678
LUAD	GO_REGULATION_OF_THE_FORCE_OF_HEART_CONTRACTION	0.0368764	0.239471
LUAD	GO_POSITIVE_REGULATION_OF_PROTEIN_MODIFICATION_PROCESS	0.0372549	0.279328
LUAD	GO_REGULATION_OF_DNA_REPLICATION	0.0379464	0.178751
LUAD	GO_REGULATION_OF_PEPTIDYL_TYROSINE_PHOSPHORYLATION	0.0380313	0.173454
LUAD	GO_REGULATION_OF_APOPTOTIC_SIGNALING_PATHWAY	0.0386364	0.175818
LUAD	GO_RESPONSE_TO_LIGHT_STIMULUS	0.0393519	0.178927
LUAD	GO_POSITIVE_REGULATION_OF_CELLULAR_COMPONENT_ORGANIZATION	0.0405157	0.353606
LUAD	GO_REGULATION_OF_SEQUESTERING_OF_CALCIUM_ION	0.0408602	0.170869
LUAD	GO_REGULATION_OF_MUSCLE_CONTRACTION	0.0424628	0.211648
LUAD	GO_BEHAVIOR	0.0431373	0.298086
LUAD	GO_RESPONSE_TO_ALKALOID	0.0434783	0.176128
LUAD	GO_WNT_SIGNALING_PATHWAY	0.0446429	0.200678
LUAD	GO_CARDIAC_CHAMBER_MORPHOGENESIS	0.0454545	0.241964
LUAD	GO_NEGATIVE_REGULATION_OF_HOMEOSTATIC_PROCESS	0.0460251	0.204634
LUAD	GO_RESPONSE_TO_RADIATION	0.0470852	0.200876
LUAD	GO_DNA_REPAIR	0.0471092	0.176964
LUAD	GO_CELL_PROLIFERATION	0.0476191	0.295563
LUSC	GO_RESPONSE_TO_ABIOTIC_STIMULUS	0.00443459	0.0898284
LUSC	GO_NEGATIVE_REGULATION_OF_CELL_DEATH	0.00660793	0.601815
LUSC	GO_REGULATION_OF_PHOSPHORUS_METABOLIC_PROCESS	0.00998004	0.0647292
LUSC	GO_REGULATION_OF_CELL_DEATH	0.0119904	0.426378
LUSC	GO_REGULATION_OF_PROTEIN_MODIFICATION_PROCESS	0.0180723	0.560733
LUSC	GO_REGULATION_OF_TRANSFERASE_ACTIVITY	0.0197368	0.493384
LUSC	GO_RESPONSE_TO_EXTERNAL_STIMULUS	0.0228758	0.448948
LUSC	GO_TISSUE_DEVELOPMENT	0.0334076	0.472476
LUSC	GO_CELLULAR_RESPONSE_TO_STRESS	0.0417633	0.397768
UCEC	GO_ANATOMICAL_STRUCTURE_FORMATION_INVOLVED_IN_MORPHOGENESIS	0.0146843	0.658994
UCEC	GO_SYSTEM_PROCESS	0.0301291	0.530408
UCEC	GO_PHOSPHATE_CONTAINING_COMPOUND_METABOLIC_PROCESS	0.0311573	0.694904
