# Supplementary material for: Population-based statistical inference for temporal sequence of somatic mutations in cancer genomes
Source: BMC Med Genomics. 2018 Apr 20;11(Suppl 2):29. doi: 10.1186/s12920-018-0352-z (PMC5918460; doi:10.1186/s12920-018-0352-z)
Supplement: Supplementary file 6 — Table S5. Enrichment genesets on C5bp for genes with negative SCORE-AN. The results were obtained by GSEApreranked on C5bp (Gene Ontology, biological process). BLCA, BRCA, COADREAD, HNSC, KIRC and LUSC were no results with nominal P value <0.05. (XLSX 10 kb) [file 12920_2018_352_MOESM6_ESM.xlsx]

## Sheet: TableS5
Supplementary Table S5. Enrichment genesets on C5bp for genes with negative SCORE-AN. The results were obtained by GSEApreranked on C5bp (Gene Ontology, biological process). BLCA, BRCA, COADREAD, HNSC, KIRC and LUSC were no results with nominal P value < 0.05.
Tumor Type	NAME	NOM p-val	FDR q-val
LUAD	GO_EPIDERMIS_DEVELOPMENT	0	0.0778083
LUAD	GO_EPIDERMAL_CELL_DIFFERENTIATION	0	0.102377
LUAD	GO_CELLULAR_MACROMOLECULAR_COMPLEX_ASSEMBLY	0	0.259548
LUAD	GO_MULTICELLULAR_ORGANISMAL_WATER_HOMEOSTASIS	0.00545455	0.46065
LUAD	GO_CELLULAR_PROTEIN_COMPLEX_ASSEMBLY	0.00554529	0.250134
LUAD	GO_MULTICELLULAR_ORGANISMAL_HOMEOSTASIS	0.00725953	0.272511
LUAD	GO_WATER_HOMEOSTASIS	0.0109489	0.512946
LUAD	GO_SKIN_DEVELOPMENT	0.011215	0.507298
LUAD	GO_EPITHELIAL_CELL_DIFFERENTIATION	0.022807	0.466011
LUAD	GO_SARCOMERE_ORGANIZATION	0.0282486	0.993871
LUAD	GO_ACTIN_FILAMENT_ORGANIZATION	0.0283019	1
LUAD	GO_REGULATION_OF_BODY_FLUID_LEVELS	0.0359848	0.926115
UCEC	GO_REGULATION_OF_TRANSCRIPTION_FROM_RNA_POLYMERASE_II_PROMOTER	0.0185759	0.23418
