# Supplementary material for: Population-based statistical inference for temporal sequence of somatic mutations in cancer genomes
Source: BMC Med Genomics. 2018 Apr 20;11(Suppl 2):29. doi: 10.1186/s12920-018-0352-z (PMC5918460; doi:10.1186/s12920-018-0352-z)
Supplement: Supplementary file 7 — Table S6. Enrichment genesets on C2cp for genes with positive SCORE-AN. The results were obtained by GSEApreranked on C2cp (canonical pathway). BLCA, BRCA, COADREAD, HNSC and KIRC did not did not detect any genesets. (XLSX 12 kb) [file 12920_2018_352_MOESM7_ESM.xlsx]

## Sheet: TableS6
Supplementary Table S6. Enrichment genesets on C2cp for genes with positive SCORE-AN. The results were obtained by GSEApreranked on C2cp (canonical pathway). BLCA, BRCA, COADREAD, HNSC and KIRC did not did not detect any genesets.
Tumor Type	NAME	NOM p-val	FDR q-val
LUAD	REACTOME_FACTORS_INVOLVED_IN_MEGAKARYOCYTE_DEVELOPMENT_AND_PLATELET_PRODUCTION	0.0043956	0.337117
LUAD	REACTOME_CELL_CYCLE	0.0141844	0.487019
LUAD	REACTOME_HEMOSTASIS	0.0149893	0.731608
LUAD	KEGG_PROSTATE_CANCER	0.032967	0.310026
LUAD	KEGG_SMALL_CELL_LUNG_CANCER	0.0362473	0.426516
LUAD	KEGG_ENDOMETRIAL_CANCER	0.0388769	0.31284
LUAD	KEGG_GLIOMA	0.0489978	0.269531
LUAD	KEGG_ARRHYTHMOGENIC_RIGHT_VENTRICULAR_CARDIOMYOPATHY_ARVC	0.0507726	0.365129
LUAD	KEGG_MELANOMA	0.0546697	0.289216
LUAD	PID_P53_DOWNSTREAM_PATHWAY	0.0662101	0.36286
LUAD	KEGG_MAPK_SIGNALING_PATHWAY	0.0850112	0.36856
LUAD	REACTOME_CELL_CELL_JUNCTION_ORGANIZATION	0.0955556	0.337439
LUAD	KEGG_PATHWAYS_IN_CANCER	0.095672	0.360029
LUAD	REACTOME_CELL_JUNCTION_ORGANIZATION	0.105832	0.355066
LUAD	REACTOME_ADHERENS_JUNCTIONS_INTERACTIONS	0.106754	0.347272
LUAD	NABA_ECM_REGULATORS	0.118721	0.350012
LUAD	REACTOME_CELL_CELL_COMMUNICATION	0.127706	0.423059
LUAD	KEGG_CALCIUM_SIGNALING_PATHWAY	0.168085	0.345738
LUAD	KEGG_LONG_TERM_DEPRESSION	0.175556	0.485923
LUAD	REACTOME_CELL_SURFACE_INTERACTIONS_AT_THE_VASCULAR_WALL	0.198257	0.507233
LUAD	REACTOME_PLATELET_HOMEOSTASIS	0.227766	0.60409
LUAD	REACTOME_ADAPTIVE_IMMUNE_SYSTEM	0.263736	0.58484
LUAD	REACTOME_POST_TRANSLATIONAL_PROTEIN_MODIFICATION	0.294118	0.624004
LUAD	REACTOME_IMMUNE_SYSTEM	0.300683	0.599195
LUAD	NABA_ECM_AFFILIATED	0.307522	0.615043
LUAD	KEGG_REGULATION_OF_ACTIN_CYTOSKELETON	0.318777	0.610378
LUAD	KEGG_DILATED_CARDIOMYOPATHY	0.332594	0.601059
LUAD	REACTOME_METABOLISM_OF_PROTEINS	0.336264	0.596613
LUAD	KEGG_HYPERTROPHIC_CARDIOMYOPATHY_HCM	0.343612	0.614777
LUAD	KEGG_GAP_JUNCTION	0.357143	0.620652
LUAD	KEGG_ERBB_SIGNALING_PATHWAY	0.438202	0.752543
LUAD	PID_SYNDECAN_1_PATHWAY	0.581609	0.877133
LUAD	NABA_MATRISOME_ASSOCIATED	0.600414	0.894266
LUAD	KEGG_FOCAL_ADHESION	0.637778	0.904763
LUAD	KEGG_CHEMOKINE_SIGNALING_PATHWAY	0.638298	0.923152
LUAD	REACTOME_SIGNALLING_BY_NGF	0.638393	0.868613
LUAD	KEGG_LONG_TERM_POTENTIATION	0.642534	0.910355
LUAD	REACTOME_GASTRIN_CREB_SIGNALLING_PATHWAY_VIA_PKC_AND_MAPK	0.662896	0.885254
LUAD	NABA_COLLAGENS	0.688284	0.882285
LUAD	PID_AVB3_INTEGRIN_PATHWAY	0.69457	0.859383
LUAD	REACTOME_COLLAGEN_FORMATION	0.699095	0.879465
LUAD	REACTOME_EXTRACELLULAR_MATRIX_ORGANIZATION	0.708804	0.897338
LUAD	REACTOME_INNATE_IMMUNE_SYSTEM	0.738758	0.872036
LUAD	KEGG_AXON_GUIDANCE	0.757174	0.901887
LUAD	REACTOME_RESPONSE_TO_ELEVATED_PLATELET_CYTOSOLIC_CA2_	0.789227	0.893077
LUAD	KEGG_ECM_RECEPTOR_INTERACTION	0.847966	0.931032
LUAD	REACTOME_PLATELET_ACTIVATION_SIGNALING_AND_AGGREGATION	0.848624	0.91155
LUAD	KEGG_ABC_TRANSPORTERS	0.942553	0.97653
LUAD	REACTOME_G_ALPHA_Q_SIGNALLING_EVENTS	0.949309	0.990348
LUAD	KEGG_ADHERENS_JUNCTION	0.973361	0.965511
LUSC	NABA_MATRISOME	0.495238	0.537139
UCEC	KEGG_PROSTATE_CANCER	0.282577	1
UCEC	KEGG_ENDOMETRIAL_CANCER	0.287879	0.557752
UCEC	KEGG_PATHWAYS_IN_CANCER	0.297337	0.425222
