# Supplementary material for: Population-based statistical inference for temporal sequence of somatic mutations in cancer genomes
Source: BMC Med Genomics. 2018 Apr 20;11(Suppl 2):29. doi: 10.1186/s12920-018-0352-z (PMC5918460; doi:10.1186/s12920-018-0352-z)
Supplement: Supplementary file 8 — Table S7. Enrichment genesets on C2cp for genes with negative SCORE-AN. The results were obtained by GSEApreranked on C2cp (canonical pathway). BLCA, BRCA, COADREAD, KIRC and UCEC did not detect any genesets. (XLSX 11 kb) [file 12920_2018_352_MOESM8_ESM.xlsx]

## Sheet: TableS7
Supplementary Table S6. Enrichment genesets on C2cp for genes with negative SCORE-AN. The results were obtained by GSEApreranked on C2cp (canonical pathway). BLCA, BRCA, COADREAD, KIRC and UCEC did not detect any genesets.
Tumor Type	NAME	NOM p-val	FDR q-val
HNSC	NABA_MATRISOME	0.624299	0.642991
LUAD	NABA_SECRETED_FACTORS	0.0284697	0.748266
LUAD	NABA_BASEMENT_MEMBRANES	0.15342	1
LUAD	REACTOME_STRIATED_MUSCLE_CONTRACTION	0.178309	1
LUAD	REACTOME_L1CAM_INTERACTIONS	0.21558	1
LUAD	REACTOME_NCAM_SIGNALING_FOR_NEURITE_OUT_GROWTH	0.268468	1
LUAD	REACTOME_MUSCLE_CONTRACTION	0.301786	1
LUAD	REACTOME_NCAM1_INTERACTIONS	0.376577	1
LUAD	KEGG_VIRAL_MYOCARDITIS	0.383244	1
LUAD	REACTOME_AXON_GUIDANCE	0.467871	1
LUAD	NABA_ECM_GLYCOPROTEINS	0.469811	1
LUAD	NABA_CORE_MATRISOME	0.494048	1
LUAD	REACTOME_METABOLISM_OF_CARBOHYDRATES	0.514834	1
LUAD	REACTOME_TRANSMEMBRANE_TRANSPORT_OF_SMALL_MOLECULES	0.527629	1
LUAD	REACTOME_DEVELOPMENTAL_BIOLOGY	0.537718	1
LUAD	NABA_MATRISOME	0.576419	1
LUAD	REACTOME_INTEGRIN_CELL_SURFACE_INTERACTIONS	0.600358	1
LUAD	PID_INTEGRIN1_PATHWAY	0.637681	1
LUAD	REACTOME_ABC_FAMILY_PROTEINS_MEDIATED_TRANSPORT	0.645338	1
LUAD	REACTOME_NEUROTRANSMITTER_RECEPTOR_BINDING_AND_DOWNSTREAM_TRANSMISSION_IN_THE_POSTSYNAPTIC_CELL	0.661896	1
LUAD	REACTOME_OLFACTORY_SIGNALING_PATHWAY	0.669039	1
LUAD	REACTOME_NEURONAL_SYSTEM	0.670139	1
LUAD	REACTOME_TRANSMISSION_ACROSS_CHEMICAL_SYNAPSES	0.67156	1
LUAD	REACTOME_METABOLISM_OF_LIPIDS_AND_LIPOPROTEINS	0.698324	1
LUAD	REACTOME_POTASSIUM_CHANNELS	0.714025	1
LUAD	BIOCARTA_AGR_PATHWAY	0.74397	1
LUAD	REACTOME_SIGNALING_BY_PDGF	0.787431	1
LUAD	KEGG_COMPLEMENT_AND_COAGULATION_CASCADES	0.798165	1
LUAD	REACTOME_NETRIN1_SIGNALING	0.804143	1
LUAD	KEGG_OLFACTORY_TRANSDUCTION	0.804659	0.988993
LUAD	REACTOME_P75_NTR_RECEPTOR_MEDIATED_SIGNALLING	0.928705	1
LUAD	KEGG_CELL_ADHESION_MOLECULES_CAMS	0.92976	1
LUAD	KEGG_NEUROACTIVE_LIGAND_RECEPTOR_INTERACTION	0.936015	1
LUAD	KEGG_ALZHEIMERS_DISEASE	0.948624	1
LUAD	KEGG_TIGHT_JUNCTION	0.954296	1
LUAD	REACTOME_GPCR_DOWNSTREAM_SIGNALING	0.983754	0.998013
LUAD	REACTOME_SIGNALING_BY_GPCR	1	0.9992
LUSC	NABA_MATRISOME_ASSOCIATED	0.103387	0.0996068
