# Supplementary material for: Population-based statistical inference for temporal sequence of somatic mutations in cancer genomes
Source: BMC Med Genomics. 2018 Apr 20;11(Suppl 2):29. doi: 10.1186/s12920-018-0352-z (PMC5918460; doi:10.1186/s12920-018-0352-z)
Supplement: Supplementary file 10 — Table S8. Common temporal orders in multiple tumor types. (XLSX 11 kb) [file 12920_2018_352_MOESM10_ESM.xlsx]

## Sheet: TableS8
Supplementary Table S8. Common temporal orders in multiple tumor types
Ancestor	Descendant	Tumor type
KMT2D	TTN	BLCA,HNSC
KRAS	TTN	COADREAD,LUAD
KRAS	USH2A	COADREAD,LUAD
KRAS	MUC16	COADREAD,LUAD
LRRC7	TTN	LUSC,LUAD
MUC5B	TTN	LUSC,LUAD
PAPPA2	TTN	HNSC,LUAD
PIK3CA	TTN	HNSC,BRCA
PKHD1L1	CSMD3	LUSC,LUAD
RYR2	MUC16	LUSC,LUAD
RYR2	RYR3	LUSC,LUAD
RYR2	LRP1B	LUSC,LUAD
RYR2	SYNE1	LUSC,LUAD
SI	TTN	LUSC,HNSC
TP53	SI	LUSC,HNSC,LUAD
TP53	TTN	LUSC,COADREAD,BLCA,HNSC,LUAD,BRCA
TP53	COL11A1	LUSC,HNSC,LUAD
TP53	FMN2	LUSC,LUAD
TP53	DNAH11	COADREAD,LUAD
TP53	PAPPA2	LUSC,HNSC,LUAD
TP53	KMT2C	HNSC,LUAD
TP53	XIRP2	LUSC,HNSC,LUAD
TP53	AHNAK2	LUSC,LUAD
TP53	RYR3	LUSC,LUAD
TP53	RYR2	LUSC,COADREAD,HNSC,LUAD
TP53	NBPF1	HNSC,LUAD
TP53	PCDH11X	HNSC,LUAD
TP53	MUC16	LUSC,BLCA,HNSC,LUAD
TP53	SPHKAP	LUSC,LUAD
TP53	CDH18	LUSC,LUAD
TP53	CSMD3	LUSC,HNSC,LUAD
TP53	ZNF804B	LUSC,HNSC
TP53	CDH10	LUSC,LUAD
TP53	LRP1B	LUSC,COADREAD,HNSC,LUAD
TP53	ADAMTS12	LUSC,LUAD
TP53	PIK3CA	HNSC,BRCA
TP53	SYNE2	HNSC,LUAD
TP53	SYNE1	LUSC,HNSC,LUAD
TP53	PKHD1L1	LUSC,LUAD
TP53	DNAH7	LUSC,LUAD
TP53	PEG3	HNSC,LUAD
TP53	FAM135B	LUSC,HNSC,LUAD
TP53	LRRC7	LUSC,LUAD
TP53	PCDH15	LUSC,HNSC
TP53	USH2A	LUSC,HNSC,LUAD,BRCA
TP53	FLG	HNSC,LUAD,BRCA
TP53	DNAH5	LUSC,HNSC
TP53	ZFHX4	LUSC,HNSC,LUAD
TP53	CUBN	LUSC,LUAD
TP53	DMD	LUSC,HNSC,LUAD
TP53	CPS1	LUSC,LUAD
TTN	NAV3	LUSC,HNSC
TTN	MUC16	LUSC,BLCA
TTN	PDE4DIP	LUSC,LUAD
TTN	DMD	UCEC,LUSC,LUAD
TTN	RYR2	UCEC,LUSC
USH2A	TTN	LUSC,BRCA
USH2A	PDE4DIP	LUSC,LUAD
ZFHX4	LRRC7	LUSC,LUAD
ZFHX4	LRP1B	LUSC,LUAD
ZFHX4	TTN	LUSC,LUAD
ZNF804A	CSMD3	LUSC,LUAD
ZNF804A	TTN	HNSC,LUAD
